# Supplementary material for: Effect of peer counselling on acceptance of modern contraceptives among female refugee adolescents in northern Uganda: A randomised controlled trial
Source: PLoS One. 2021 Sep 2;16(9):e0256479. doi: 10.1371/journal.pone.0256479 (PMC8412258; doi:10.1371/journal.pone.0256479)
Supplement: S1 File — (XLS) [file pone.0256479.s002.xls]

## Sheet: Sheet1
IDN	Date	Age_Years	Religion	Educ_Level	Ethnicity	Occupation	Camp_duration	Marital_Status	Ever_had_sex	Age_first_sex	Ever_been_pregnant	Number_of_children_alive	Age_of_spouse	Spouse_highest_level_of_educatio	Spouse_Occupation	Reasons_for_not_using_MCs	Would_you_consider_using_MCs_in_	Which_contraceptive_would_you_us	Type_of_counselling	Decision_to_uptake_MCs	Choice_of_contraception	Reason_for_no_uptake
1	2019-05-01	17	Pentecostal	Primary	Acholi	Unemployed	More than 12 months	Relationship	Yes	17	No		20	Secondary (O level)	Unemployed	Lack of knowledge	No		Peer counselling	No, not at all		Other
2	2019-05-01	18	Pentecostal	Primary	Acholi	Unemployed	More than 12 months	Never married/Single	Yes	18	No					Fear of side effects	No		Nurse counselling	Yes, in future		Fear of side effects
3	2019-05-01	17	Catholic	Primary	Acholi	Student	Less than 6 months	Relationship	Yes	17	No		22	Secondary (O level)	Student	Partner prohibitions	No		Nurse counselling	Yes, in future		Partner prohibitions
4	2019-05-04	19	Other	Primary	Acholi	Unemployed	More than 12 months	Currently married	Yes	18	Yes	1	21	Secondary (O level)	Employed	Health reasons	Yes	Implant	Peer counselling	Yes, in future		Partner prohibitions
5	2019-05-04	19	Catholic	Primary	Acholi	Peasant farmer	6 to 12 months	Relationship	Yes	18	No		22	Tertiary	Employed	Other	Yes	IUD	Nurse counselling	No, not at all		Lack of knowledge
6	2019-05-04	18	Anglican	Tertiary	Acholi	Student	Less than 6 months	Relationship	Yes	18	No					Fear of side effects	Yes	Injectable contraceptive	Peer counselling	Yes, right now	Condom
7	2019-05-04	17	Anglican	Tertiary	Acholi	Student	More than 12 months	Relationship	Yes	17	No		19	Tertiary	Student	Fear of side effects	Yes	Oral contraceptive (Pill)	Peer counselling	Yes, right now	Oral contraceptive (Pill)
8	2019-05-04	18	Catholic	Tertiary	Acholi	Student	More than 12 months	Relationship	Yes	17	No		18	Primary	Student	Partner prohibitions	Yes	Condom	Nurse counselling	Yes, right now	Condom
9	2019-05-04	16	Pentecostal	Secondary (O level)	Acholi	Student	More than 12 months	Relationship	Yes	14	No		20	Secondary (O level)	Student	Lack of knowledge	Yes	Condom	Peer counselling	Yes, right now	Oral contraceptive (Pill)
10	2019-05-04	18	Catholic	Secondary (O level)	Acholi	Student	More than 12 months	Relationship	Yes	17	No		21	Secondary (O level)	Student	Fear of side effects	No		Nurse counselling	Yes, right now	Injectable contraceptive
11	2019-05-04	17	Anglican	None	Acholi	Unemployed	More than 12 months	Relationship	Yes	16	No		23	Secondary (O level)	Employed	Fear of side effects	No		Nurse counselling	Yes, right now	Injectable contraceptive
12	2019-05-04	17	Anglican	Secondary (O level)	Acholi	Student	More than 12 months	Relationship	Yes	15	No					Fear of side effects	No		Peer counselling	Yes, right now	Condom
13	2019-05-04	18	Anglican	Primary	Acholi	Peasant farmer	6 to 12 months	Living together/Cohabitting	Yes	16	Yes	0	22	Secondary (O level)	Employed	Lack of knowledge	Yes	Oral contraceptive (Pill)	Nurse counselling	Yes, right now	Injectable contraceptive
14	2019-05-06	16	Anglican	Primary	Acholi	Student	More than 12 months	Relationship	Yes	15	No					Other	Yes	Oral contraceptive (Pill)	Nurse counselling	No, not at all		Fear of side effects
15	2019-05-06	18	Anglican	Primary	Acholi	Student	More than 12 months	Relationship	Yes	17	No					Other	No		Peer counselling	No, not at all		Fear of side effects
16	2019-05-06	17	Catholic	Primary	Acholi	Student	More than 12 months	Relationship	Yes	16	No					Other	No		Peer counselling	No, not at all		Fear of side effects
17	2019-05-07	18	Catholic	Primary	Acholi	Student	6 to 12 months	Relationship	Yes	18	No					Other	No		Nurse counselling	Yes, in future		Fear of side effects
18	2019-05-07	19	Catholic	Tertiary	Acholi	Student	More than 12 months	Relationship	Yes	17	No		22	Secondary (O level)	Student	Lack of knowledge	Yes	Injectable contraceptive	Peer counselling	Yes, in future		Fear of side effects
19	2019-05-07	19	Anglican	Primary	Acholi	Student	More than 12 months	Relationship	Yes	18	No					Lack of knowledge	No		Peer counselling	Yes, in future		Fear of side effects
20	2019-05-07	15	Catholic	Primary	Acholi	Student	More than 12 months	Relationship	Yes	14	No					Lack of knowledge	No		Nurse counselling	No, not at all		Fear of side effects
21	2019-05-07	16	Catholic	Secondary (O level)	Acholi	Student	More than 12 months	Relationship	Yes	16	No					Fear of side effects	Yes	Injectable contraceptive	Peer counselling	No, not at all		Fear of side effects
22	2019-05-07	15	Pentecostal	Secondary (O level)	Acholi	Student	More than 12 months	Relationship	Yes	14	No					Other	Yes	Injectable contraceptive	Nurse counselling	Yes, in future		Lack of knowledge
23	2019-05-07	18	Catholic	Secondary (O level)	Acholi	Student	More than 12 months	Relationship	Yes	18	No					Fear of side effects	Yes	Oral contraceptive (Pill)	Peer counselling	No, not at all		Fear of side effects
24	2019-05-08	18	Anglican	Primary	Acholi	Student	More than 12 months	Relationship	Yes	17	No					Other	No		Nurse counselling	No, not at all		Religious prohibitions
25	2019-05-08	18	Anglican	Secondary (O level)	Acholi	Student	6 to 12 months	Relationship	Yes	17	No					Other	No		Peer counselling	Yes, in future		Fear of side effects
26	2019-05-08	18	Catholic	None	Acholi	Unemployed	More than 12 months	Currently married	Yes	17	Yes	1	20	Secondary (O level)	Unemployed	Fear of side effects	Yes	Implant	Nurse counselling	Yes, in future		Fear of side effects
27	2019-05-08	19	Catholic	Primary	Acholi	Unemployed	More than 12 months	Living together/Cohabitting	Yes	15	No		24	None	Peasant farmer	Fear of side effects	No		Peer counselling	Yes, in future		Religious prohibitions
28	2019-05-08	18	Catholic	None	Acholi	Unemployed	More than 12 months	Currently married	Yes	18	Yes	1	27	Primary	Employed	Partner prohibitions	No		Nurse counselling	No, not at all		Lack of knowledge
29	2019-05-08	17	Catholic	None	Acholi	Unemployed	More than 12 months	Currently married	Yes	14	No		28	Secondary (O level)	Employed	Fear of side effects	Yes	Injectable contraceptive	Peer counselling	Yes, right now	Injectable contraceptive
30	2019-05-08	19	Anglican	Primary	Acholi	Student	More than 12 months	Living together/Cohabitting	Yes	16	No		25	Secondary (O level)	Unemployed	Other	No		Nurse counselling	Yes, in future		Fear of side effects
31	2019-05-08	19	Anglican	Secondary (O level)	Acholi	Student	More than 12 months	Relationship	Yes	17	No		22	Secondary (O level)	Student	Fear of side effects	No		Peer counselling	Yes, in future		Fear of side effects
32	2019-05-08	19	Catholic	Primary	Acholi	Peasant farmer	More than 12 months	Currently married	Yes	14	No		38	None	Peasant farmer	Fear of side effects	Yes	Implant	Peer counselling	Yes, right now	Implant
33	2019-05-08	19	Catholic	Secondary (O level)	Acholi	Employed	More than 12 months	Living together/Cohabitting	Yes	16	Yes	1	25	Secondary (O level)	Unemployed	Other	Yes	IUD	Nurse counselling	Yes, right now	Implant
34	2019-05-08	19	Catholic	Primary	Acholi	Peasant farmer	6 to 12 months	Relationship	Yes	19	No					Health reasons	Yes	Injectable contraceptive	Nurse counselling	Yes, right now	Implant
35	2019-05-08	19	Anglican	Primary	Acholi	Self employed	More than 12 months	Relationship	Yes	17	Yes	2	23	Secondary (O level)	Employed	Fear of side effects	Yes	Injectable contraceptive	Nurse counselling	No, not at all		Fear of side effects
36	2019-05-08	19	Catholic	Secondary (O level)	Acholi	Employed	More than 12 months	Relationship	Yes	17	No					Fear of side effects	Yes	Injectable contraceptive	Peer counselling	Yes, right now	Injectable contraceptive
37	2019-05-09	17	Catholic	Primary	Acholi	Student	More than 12 months	Relationship	Yes	16	No					Lack of knowledge	No		Peer counselling	No, not at all		Fear of side effects
38	2019-05-09	16	Other	Primary	Other	Student	More than 12 months	Relationship	Yes	16	No					Health reasons	Yes	Injectable contraceptive	Nurse counselling	Yes, in future		Fear of side effects
39	2019-05-09	18	Catholic	Primary	Acholi	Student	More than 12 months	Relationship	Yes	17	No					Other	Yes	Injectable contraceptive	Peer counselling	No, not at all		Fear of side effects
40	2019-05-09	18	Catholic	Primary	Lotuho	Student	Less than 6 months	Currently married	Yes	17	No		20	Secondary (O level)	Student	Fear of side effects	No		Peer counselling	No, not at all		Fear of side effects
41	2019-05-09	16	Anglican	Primary	Acholi	Student	More than 12 months	Relationship	Yes	15	No					Other	No		Nurse counselling	No, not at all		Fear of side effects
42	2019-05-10	19	Catholic	Primary	Acholi	Student	More than 12 months	Relationship	Yes	17	No					Fear of side effects	No		Peer counselling	Yes, right now	Oral contraceptive (Pill)
43	2019-05-10	19	Anglican	None	Acholi	Unemployed	More than 12 months	Currently married	Yes	16	Yes	1	28	Secondary (O level)	Employed	Lack of knowledge	Yes	Injectable contraceptive	Nurse counselling	Yes, in future		Fear of side effects
44	2019-05-10	17	Catholic	Primary	Acholi	Student	More than 12 months	Relationship	Yes	16	No					Cultural prohibitions	Yes	Implant	Peer counselling	Yes, in future		Religious prohibitions
45	2019-05-10	17	Other	Secondary (O level)	Acholi	Student	More than 12 months	Relationship	Yes	17	No					Other	No		Peer counselling	No, not at all		Other
46	2019-05-10	16	Catholic	Primary	Acholi	Student	More than 12 months	Relationship	Yes	15	No					Other	No		Nurse counselling	Yes, in future		Lack of knowledge
47	2019-05-10	19	Anglican	Primary	Acholi	Student	More than 12 months	Relationship	Yes	18	No					Lack of knowledge	No		Nurse counselling	No, not at all		Lack of knowledge
48	2019-05-10	18	Catholic	Primary	Acholi	Student	More than 12 months	Relationship	Yes	16	No					Fear of side effects	Yes	Oral contraceptive (Pill)	Peer counselling	Yes, right now	Oral contraceptive (Pill)
49	2019-05-10	16	Anglican	Primary	Acholi	Student	More than 12 months	Relationship	Yes	14	No					Lack of knowledge	No		Nurse counselling	No, not at all		Fear of side effects
50	2019-05-10	19	Other	Tertiary	Acholi	Student	More than 12 months	Relationship	Yes	18	No					Lack of knowledge	No		Nurse counselling	Yes, in future		Fear of side effects
51	2019-05-10	19	Anglican	None	Acholi	Unemployed	More than 12 months	Currently married	Yes	15	Yes	1	22	Secondary (O level)	Student	Partner prohibitions	No		Nurse counselling	Yes, in future		Partner prohibitions
52	2019-05-10	19	Other	None	Acholi	Peasant farmer	More than 12 months	Currently married	Yes	18	Yes	1	22	Secondary (O level)	Peasant farmer	Partner prohibitions	Yes	Injectable contraceptive	Peer counselling	Yes, right now	Injectable contraceptive
53	2019-05-10	18	Catholic	Primary	Acholi	Student	6 to 12 months	Living together/Cohabitting	Yes	16	No		20	Secondary (O level)	Student	Fear of side effects	Yes	Implant	Peer counselling	Yes, right now	Oral contraceptive (Pill)
54	2019-05-10	18	Anglican	Primary	Acholi	Student	More than 12 months	Relationship	Yes	15	No					Lack of knowledge	No		Peer counselling	Yes, in future		Religious prohibitions
55	2019-05-10	16	Catholic	Primary	Acholi	Student	More than 12 months	Relationship	Yes	15	No					Lack of knowledge	No		Peer counselling	No, not at all		Other
56	2019-05-10	18	Anglican	Secondary (O level)	Acholi	Student	More than 12 months	Relationship	Yes	17	No					Lack of knowledge	No		Nurse counselling	No, not at all		Fear of side effects
57	2019-05-10	19	Other	Primary	Acholi	Student	More than 12 months	Relationship	Yes	17	No					Fear of side effects	Yes	Implant	Peer counselling	Yes, in future		Partner prohibitions
58	2019-05-10	19	Catholic	Secondary (O level)	Acholi	Student	More than 12 months	Relationship	Yes	19	No					Fear of side effects	Yes	Injectable contraceptive	Nurse counselling	Yes, in future		Fear of side effects
59	2019-05-10	16	Catholic	Primary	Acholi	Student	More than 12 months	Relationship	Yes	14	No					Other	No		Nurse counselling	No, not at all		Lack of knowledge
60	2019-05-10	19	Catholic	Primary	Acholi	Student	More than 12 months	Relationship	Yes	16	Yes	3	29	Secondary (O level)	Employed	Fear of side effects	Yes	Implant	Peer counselling	Yes, right now	Implant
61	2019-06-10	18	Catholic	Primary	Acholi	Student	More than 12 months	Living together/Cohabitting	Yes	17	Yes	1	20	Secondary (O level)	Student	Fear of side effects	No		Nurse counselling	No, not at all		Lack of knowledge
62	2019-05-10	19	Anglican	Tertiary	Acholi	Student	More than 12 months	Divorced/Separated	Yes	16	Yes	1	23	Secondary (O level)	Unemployed	Fear of side effects	No		Peer counselling	Yes, in future		Partner prohibitions
63	2019-05-10	18	Anglican	Primary	Acholi	Student	More than 12 months	Relationship	Yes	16	No					Lack of knowledge	No		Peer counselling	No, not at all		Not seually active
64	2019-05-28	19	Adventist	Primary	Acholi	Unemployed	Less than 6 months	Currently married	Yes	16	Yes	1	22	Secondary (O level)	Peasant farmer	Partner prohibitions	Yes	Implant	Peer counselling	Yes, right now	Implant
65	2019-05-11	17	Catholic	Primary	Acholi	Student	More than 12 months	Relationship	Yes	16	No					Lack of knowledge	Yes	Injectable contraceptive	Nurse counselling	Yes, in future		Partner prohibitions
66	2019-05-11	18	Other	Secondary (O level)	Acholi	Student	More than 12 months	Relationship	Yes	17	No					Partner prohibitions	Yes	Injectable contraceptive	Nurse counselling	No, not at all		Partner prohibitions
67	2019-05-01	19	Catholic	None	Acholi	Unemployed	More than 12 months	Currently married	Yes	17	Yes	1	27	Secondary (O level)	Unemployed	Lack of knowledge	Yes	Implant	Nurse counselling	Yes, in future		Fear of side effects
68	2019-05-11	19	Catholic	Secondary (O level)	Acholi	Student	More than 12 months	Relationship	Yes	18	No					Lack of knowledge	Yes	Implant	Nurse counselling	Yes, right now	Oral contraceptive (Pill)
69	2019-05-11	17	Adventist	Primary	Other	Student	More than 12 months	Relationship	Yes	16	No					Lack of knowledge	Yes	Implant	Peer counselling	No, not at all		Religious prohibitions
70	2019-05-11	19	Catholic	Tertiary	Acholi	Student	More than 12 months	Relationship	Yes	17	No					Lack of knowledge	Yes	Injectable contraceptive	Peer counselling	Yes, in future		Fear of side effects
71	2019-05-11	19	Adventist	Primary	Acholi	Student	More than 12 months	Relationship	Yes	17	No					Religious prohibitions	No		Nurse counselling	No, not at all		Religious prohibitions
72	2019-05-11	18	Catholic	Secondary (O level)	Acholi	Student	More than 12 months	Relationship	Yes	16	No					Fear of side effects	Yes	Implant	Peer counselling	Yes, right now	Condom
73	2019-05-11	18	Other	Secondary (O level)	Other	Student	More than 12 months	Relationship	Yes	17	No					Fear of side effects	Yes	IUD	Peer counselling	Yes, right now	Oral contraceptive (Pill)
74	2019-05-11	19	Catholic	None	Acholi	Unemployed	More than 12 months	Relationship	Yes	16	Yes	1				Cultural prohibitions	No		Peer counselling	Yes, right now	Oral contraceptive (Pill)
75	2019-05-16	17	Catholic	Primary	Acholi	Student	More than 12 months	Relationship	Yes	16	No					Lack of knowledge	No		Peer counselling	Yes, right now	Injectable contraceptive
76	2019-05-15	19	Catholic	Primary	Acholi	Peasant farmer	More than 12 months	Living together/Cohabitting	Yes	17	Yes	2	23	Primary	Peasant farmer	Fear of side effects	Yes	IUD	Peer counselling	Yes, right now	Implant
77	2019-05-15	19	Catholic	Secondary (O level)	Acholi	Peasant farmer	More than 12 months	Living together/Cohabitting	Yes	17	Yes	2	25	Secondary (O level)	Peasant farmer	Lack of knowledge	Yes	Injectable contraceptive	Peer counselling	Yes, right now	Injectable contraceptive
78	2019-05-15	19	Catholic	Primary	Acholi	Peasant farmer	More than 12 months	Living together/Cohabitting	Yes	18	Yes	1	20	Secondary (O level)	Peasant farmer	Other	No		Peer counselling	Yes, right now	Injectable contraceptive
79	2019-05-15	19	Anglican	Secondary (O level)	Acholi	Peasant farmer	More than 12 months	Living together/Cohabitting	Yes	17	Yes	1	20	Secondary (O level)	Peasant farmer	Fear of side effects	Yes	Injectable contraceptive	Peer counselling	Yes, right now	Injectable contraceptive
80	2019-05-15	19	Catholic	Primary	Acholi	Unemployed	More than 12 months	Currently married	Yes	17	Yes	3	25	None	Unemployed	Fear of side effects	Yes	Injectable contraceptive	Peer counselling	Yes, right now	Implant
81	2019-05-15	19	Catholic	Secondary (O level)	Acholi	Peasant farmer	More than 12 months	Relationship	Yes	17	No					Fear of side effects	Yes	Injectable contraceptive	Peer counselling	Yes, right now	Injectable contraceptive
82	2019-05-15	19	Catholic	None	Other	Peasant farmer	Less than 6 months	Relationship	Yes	17	No					Partner prohibitions	Yes	Oral contraceptive (Pill)	Peer counselling	Yes, right now	Oral contraceptive (Pill)
83	2019-05-15	19	Catholic	Secondary (O level)	Acholi	Unemployed	More than 12 months	Living together/Cohabitting	Yes	17	No		28	Secondary (O level)	Employed	Fear of side effects	No		Peer counselling	Yes, right now	Implant
84	2019-05-15	19	Catholic	Primary	Acholi	Peasant farmer	More than 12 months	Living together/Cohabitting	Yes	18	Yes	1	23	Secondary (O level)	Peasant farmer	Fear of side effects	Yes	Injectable contraceptive	Peer counselling	Yes, right now	Injectable contraceptive
85	2019-05-15	19	Catholic	Primary	Acholi	Peasant farmer	More than 12 months	Relationship	Yes	17	No					Health reasons	Yes	Injectable contraceptive	Peer counselling	Yes, right now	Implant
86	2019-05-15	19	Catholic	Primary	Acholi	Peasant farmer	More than 12 months	Living together/Cohabitting	Yes	18	No					Fear of side effects	Yes	IUD	Nurse counselling	Yes, right now	Implant
87	2019-05-15	19	Catholic	Primary	Acholi	Peasant farmer	More than 12 months	Living together/Cohabitting	Yes	17	Yes	2	29	Secondary (O level)	Employed	Fear of side effects	Yes	Injectable contraceptive	Peer counselling	Yes, right now	Oral contraceptive (Pill)
88	2019-05-15	19	Catholic	Secondary (O level)	Acholi	Unemployed	More than 12 months	Divorced/Separated	Yes	17	Yes	1	21	Primary	Unemployed	Fear of side effects	Yes	Implant	Peer counselling	Yes, right now	Implant
89	2019-05-15	17	Pentecostal	None	Other	Peasant farmer	More than 12 months	Relationship	Yes	17	No					Health reasons	No		Nurse counselling	Yes, right now	Injectable contraceptive
90	2019-05-15	19	Catholic	Primary	Acholi	Peasant farmer	More than 12 months	Living together/Cohabitting	Yes	17	Yes	2	24	Tertiary	Employed	Other	Yes	Injectable contraceptive	Peer counselling	Yes, right now	Oral contraceptive (Pill)
91	2019-05-15	19	Anglican	Primary	Acholi	Student	More than 12 months	Currently married	Yes	16	Yes	2	30	Secondary (O level)	Unemployed	Lack of knowledge	Yes	Implant	Peer counselling	Yes, right now	Injectable contraceptive
92	2019-05-15	19	Catholic	Primary	Acholi	Unemployed	More than 12 months	Currently married	Yes	15	Yes	4	32	None	Unemployed	Fear of side effects	Yes	Injectable contraceptive	Nurse counselling	Yes, right now	Oral contraceptive (Pill)
93	2019-05-15	19	Other	Primary	Acholi	Peasant farmer	More than 12 months	Relationship	Yes	18	No					Lack of knowledge	Yes	Injectable contraceptive	Peer counselling	Yes, right now	Injectable contraceptive
94	2019-05-16	19	Catholic	Primary	Acholi	Peasant farmer	More than 12 months	Living together/Cohabitting	Yes	16	Yes	0	20	Secondary (O level)	Unemployed	Lack of knowledge	Yes	Implant	Peer counselling	Yes, right now	Condom
95	2019-05-16	18	Other	Secondary (O level)	Acholi	Student	More than 12 months	Relationship	Yes	18	No					Fear of side effects	Yes	Implant	Peer counselling	Yes, right now	Oral contraceptive (Pill)
96	2019-05-16	19	Other	Primary	Acholi	Peasant farmer	More than 12 months	Divorced/Separated	Yes	17	Yes	0	21	Secondary (O level)	Peasant farmer	Fear of side effects	Yes	Oral contraceptive (Pill)	Peer counselling	Yes, right now	Oral contraceptive (Pill)
97	2019-05-16	19	Catholic	Primary	Lotuho	Peasant farmer	More than 12 months	Relationship	Yes	18	No					Fear of side effects	No		Peer counselling	Yes, right now	Implant
98	2019-05-16	19	Catholic	Primary	Other	Peasant farmer	More than 12 months	Currently married	Yes	17	Yes	1	23	Secondary (O level)	Employed	Fear of side effects	No		Peer counselling	Yes, right now	Oral contraceptive (Pill)
99	2019-05-16	19	Catholic	Primary	Acholi	Peasant farmer	More than 12 months	Relationship	Yes	19	No					Lack of knowledge	Yes	Implant	Peer counselling	Yes, right now	Oral contraceptive (Pill)
100	2019-05-16	19	Catholic	Primary	Other	Peasant farmer	Less than 6 months	Living together/Cohabitting	Yes	16	Yes	2	23	Secondary (O level)	Employed	Lack of knowledge	Yes	Injectable contraceptive	Peer counselling	Yes, right now	Implant
101	2019-05-17	19	Catholic	None	Lotuho	Peasant farmer	Less than 6 months	Currently married	Yes	18	Yes	0	21	None	Unemployed	Cultural prohibitions	No		Peer counselling	Yes, right now	Injectable contraceptive
102	2019-05-17	18	Catholic	Primary	Lotuho	Student	More than 12 months	Relationship	Yes	17	No					Lack of knowledge	No		Peer counselling	Yes, right now	Oral contraceptive (Pill)
103	2019-05-21	19	Catholic	Secondary (O level)	Other	Student	More than 12 months	Relationship	Yes	15	No					Lack of knowledge	No		Nurse counselling	Yes, right now	Condom
104	2019-05-21	17	Other	Primary	Acholi	Student	6 to 12 months	Relationship	Yes	17	No					Other	No		Nurse counselling	Yes, right now	Oral contraceptive (Pill)
105	2019-05-21	18	Adventist	Secondary (O level)	Acholi	Student	More than 12 months	Relationship	Yes	17	No					Fear of side effects	Yes	Oral contraceptive (Pill)	Nurse counselling	Yes, right now	Oral contraceptive (Pill)
106	2019-05-21	18	Pentecostal	Primary	Other	Student	More than 12 months	Relationship	Yes	16	No					Lack of knowledge	Yes	Not sure	Nurse counselling	Yes, right now	Oral contraceptive (Pill)
107	2019-05-21	18	Adventist	Secondary (O level)	Lotuho	Student	More than 12 months	Living together/Cohabitting	Yes	15	Yes	0	21	Primary	Peasant farmer	Religious prohibitions	No		Nurse counselling	No, not at all		Religious prohibitions
108	2019-05-27	19	Adventist	Secondary (O level)	Other	Peasant farmer	More than 12 months	Living together/Cohabitting	Yes	16	Yes	2	25	Primary	Unemployed	Fear of side effects	No		Nurse counselling	Yes, right now	Implant
109	2019-05-27	18	Other	Primary	Acholi	Unemployed	More than 12 months	Living together/Cohabitting	Yes	17	Yes	1	20	Primary	Unemployed	Fear of side effects	Yes	Injectable contraceptive	Nurse counselling	Yes, right now	Injectable contraceptive
110	2019-05-27	19	Other	Secondary (O level)	Lotuho	Student	More than 12 months	Relationship	Yes	15	No					Fear of side effects	No		Nurse counselling	Yes, right now	Oral contraceptive (Pill)
111	2019-05-21	17	Catholic	Primary	Dinka	Student	6 to 12 months	Relationship	Yes	15	No					Cultural prohibitions	Yes	Oral contraceptive (Pill)	Nurse counselling	Yes, right now	Injectable contraceptive
112	2019-05-27	19	Anglican	Primary	Acholi	Student	More than 12 months	Relationship	Yes	17	No					Lack of knowledge	No		Nurse counselling	Yes, right now	Injectable contraceptive
113	2019-05-27	19	Other	Secondary (O level)	Acholi	Unemployed	More than 12 months	Living together/Cohabitting	Yes	15	Yes	1	23	Secondary (O level)	Student	Fear of side effects	Yes	Implant	Nurse counselling	Yes, right now	Injectable contraceptive
114	2019-05-27	17	Catholic	Secondary (O level)	Acholi	Student	More than 12 months	Relationship	Yes	15	No					Other	Yes	Condom	Nurse counselling	Yes, right now	Oral contraceptive (Pill)
115	2019-05-11	19	Other	Secondary (O level)	Acholi	Student	6 to 12 months	Living together/Cohabitting	Yes	16	Yes	2	22	Secondary (O level)	Employed	Lack of knowledge	Yes	Oral contraceptive (Pill)	Nurse counselling	Yes, right now	Implant
116	2019-05-11	17	Catholic	Primary	Lotuho	Student	More than 12 months	Relationship	Yes	17	No					Fear of side effects	Yes	Injectable contraceptive	Nurse counselling	Yes, right now	Implant
117	2019-05-27	17	Anglican	Secondary (O level)	Acholi	Student	More than 12 months	Relationship	Yes	15	No					Other	Yes	Not sure	Nurse counselling	No, not at all		Religious prohibitions
118	2019-05-27	18	Catholic	Secondary (O level)	Acholi	Student	More than 12 months	Relationship	Yes	16	No					Fear of side effects	No		Nurse counselling	No, not at all		Fear of side effects
119	2019-05-25	17	Pentecostal	Primary	Acholi	Peasant farmer	More than 12 months	Relationship	Yes	16	No					Lack of knowledge	No		Nurse counselling	No, not at all		Fear of side effects
120	2019-05-25	19	Other	Primary	Other	Unemployed	6 to 12 months	Relationship	Yes	18	No					Lack of knowledge	Yes	Oral contraceptive (Pill)	Nurse counselling	Yes, right now	Injectable contraceptive
121	2019-05-25	16	Catholic	Primary	Acholi	Student	More than 12 months	Relationship	Yes	16	No					Lack of knowledge	Yes	Not sure	Nurse counselling	Yes, right now	Injectable contraceptive
122	2019-05-25	18	Adventist	Secondary (O level)	Lotuho	Student	More than 12 months	Relationship	Yes	18	No					Lack of knowledge	No		Nurse counselling	Yes, right now	Injectable contraceptive
123	2019-05-25	19	Other	Primary	Acholi	Unemployed	More than 12 months	Living together/Cohabitting	Yes	18	Yes	1	23	Secondary (O level)	Unemployed	Fear of side effects	Yes	Injectable contraceptive	Nurse counselling	Yes, right now	Injectable contraceptive
124	2019-05-28	16	Other	Primary	Acholi	Student	More than 12 months	Relationship	Yes	15	No					Lack of knowledge	No		Nurse counselling	Yes, right now	Injectable contraceptive
125	2019-05-28	17	Catholic	Secondary (O level)	Acholi	Student	6 to 12 months	Relationship	Yes	17	No					Fear of side effects	Yes	Injectable contraceptive	Nurse counselling	Yes, right now	Injectable contraceptive
126	2019-05-28	19	Other	Primary	Acholi	Peasant farmer	More than 12 months	Living together/Cohabitting	Yes	18	Yes	1	23	Secondary (O level)	Unemployed	Fear of side effects	No		Nurse counselling	Yes, right now	Condom
127	2019-05-28	17	Other	Secondary (O level)	Acholi	Peasant farmer	More than 12 months	Currently married	Yes	15	No		20	Secondary (O level)	Employed	Fear of side effects	No		Nurse counselling	Yes, right now	Condom
128	2019-05-28	18	Catholic	Primary	Acholi	Student	More than 12 months	Relationship	Yes	16	No					Lack of knowledge	No		Nurse counselling	No, not at all		Not seually active
129	2019-05-28	19	Pentecostal	None	Other	Unemployed	More than 12 months	Relationship	Yes	17	No					Lack of knowledge	No		Nurse counselling	Yes, in future		Religious prohibitions
130	2019-05-30	19	Catholic	Primary	Acholi	Peasant farmer	More than 12 months	Relationship	Yes	16	No					Lack of knowledge	No		Nurse counselling	Yes, right now	Injectable contraceptive
131	2019-05-30	18	Other	Secondary (O level)	Acholi	Student	More than 12 months	Relationship	Yes	16	No					Fear of side effects	Yes	Injectable contraceptive	Nurse counselling	Yes, right now	Implant
132	2019-05-30	17	Other	Primary	Acholi	Student	More than 12 months	Relationship	Yes	15	No					Other	No		Nurse counselling	Yes, right now	Condom
133	2019-05-30	18	Other	Primary	Acholi	Peasant farmer	More than 12 months	Relationship	Yes	15	No					Other	Yes	Injectable contraceptive	Nurse counselling	Yes, right now	Injectable contraceptive
134	2019-05-30	19	Catholic	Primary	Acholi	Peasant farmer	More than 12 months	Living together/Cohabitting	Yes	16	Yes	1	23	Secondary (O level)	Unemployed	Other	No		Nurse counselling	Yes, right now	Injectable contraceptive
135	2019-05-30	17	Anglican	Primary	Other	Student	6 to 12 months	Relationship	Yes	15	No					Lack of knowledge	Yes	Oral contraceptive (Pill)	Nurse counselling	Yes, right now	Oral contraceptive (Pill)
136	2019-05-30	18	Catholic	Secondary (O level)	Other	Student	More than 12 months	Relationship	Yes	16	No					Fear of side effects	Yes	Injectable contraceptive	Nurse counselling	Yes, right now	Condom
137	2019-05-30	19	Other	Primary	Acholi	Peasant farmer	More than 12 months	Living together/Cohabitting	Yes	16	Yes	1	25	Secondary (O level)	Student	Lack of knowledge	Yes	Implant	Nurse counselling	Yes, right now	Implant
138	2019-05-30	18	Catholic	Primary	Acholi	Student	More than 12 months	Relationship	Yes	16	No					Lack of knowledge	Yes	Injectable contraceptive	Nurse counselling	Yes, in future		Lack of knowledge
139	2019-05-31	17	Other	Secondary (O level)	Acholi	Student	6 to 12 months	Relationship	Yes	16	No					Religious prohibitions	No		Nurse counselling	No, not at all		Religious prohibitions
140	2019-05-30	18	Other	Primary	Acholi	Student	More than 12 months	Relationship	Yes	16	No					Fear of side effects	Yes	Oral contraceptive (Pill)	Nurse counselling	No, not at all		Religious prohibitions
141	2019-05-30	17	Catholic	Primary	Lotuho	Student	More than 12 months	Relationship	Yes	15	No					Lack of knowledge	No		Nurse counselling	Yes, right now	Implant
142	2019-05-30	17	Other	Primary	Acholi	Student	More than 12 months	Relationship	Yes	16	No					Fear of side effects	Yes	Condom	Nurse counselling	Yes, right now	Injectable contraceptive
143	2019-06-13	18	Other	Primary	Acholi	Peasant farmer	More than 12 months	Living together/Cohabitting	Yes	15	Yes	3	35	Primary	Unemployed	Other	No		Nurse counselling	Yes, right now	Implant
144	2019-06-13	19	Other	Primary	Acholi	Peasant farmer	More than 12 months	Currently married	Yes	17	Yes	2	30	Secondary (O level)	Unemployed	Fear of side effects	Yes	Implant	Nurse counselling	Yes, in future		Fear of side effects
145	2019-06-13	19	Catholic	Primary	Acholi	Unemployed	More than 12 months	Currently married	Yes	18	Yes	1	31	Primary	Peasant farmer	Fear of side effects	Yes	Implant	Nurse counselling	Yes, in future		Fear of side effects
146	2019-06-13	19	Catholic	Primary	Acholi	Unemployed	More than 12 months	Living together/Cohabitting	Yes	17	Yes	2	24	Secondary (O level)	Unemployed	Fear of side effects	Yes	Implant	Nurse counselling	Yes, in future		Fear of side effects
147	2019-06-13	19	Other	Primary	Acholi	Unemployed	More than 12 months	Currently married	Yes	17	Yes	2	29	Secondary (O level)	Employed	Fear of side effects	Yes	Oral contraceptive (Pill)	Nurse counselling	Yes, in future		Fear of side effects
148	2019-06-13	19	Other	Primary	Other	Unemployed	More than 12 months	Living together/Cohabitting	Yes	16	Yes	2	32	Secondary (O level)	Employed	Lack of knowledge	Yes	Injectable contraceptive	Nurse counselling	Yes, in future		Fear of side effects
149	2019-06-13	19	Other	Primary	Acholi	Peasant farmer	6 to 12 months	Divorced/Separated	Yes	17	Yes	2	32	Secondary (O level)	Unemployed	Partner prohibitions	Yes	Injectable contraceptive	Nurse counselling	Yes, right now	Injectable contraceptive
150	2019-06-13	19	Other	None	Acholi	Peasant farmer	More than 12 months	Living together/Cohabitting	Yes	16	Yes	2	29	Secondary (O level)	Unemployed	Fear of side effects	No		Nurse counselling	Yes, right now	Oral contraceptive (Pill)
151	2019-06-13	19	Other	Secondary (O level)	Acholi	Peasant farmer	More than 12 months	Currently married	Yes	18	Yes	2	25	Secondary (O level)	Unemployed	Fear of side effects	Yes	Implant	Nurse counselling	Yes, right now	Implant
152	2019-06-14	19	Other	None	Acholi	Self employed	More than 12 months	Divorced/Separated	Yes	16	Yes	2	40	Secondary (O level)	Employed	Partner prohibitions	No		Nurse counselling	No, not at all		Fear of side effects
153	2019-06-14	19	Catholic	Primary	Acholi	Peasant farmer	More than 12 months	Divorced/Separated	Yes	18	Yes	2	60	Secondary (O level)	Peasant farmer	Lack of knowledge	Yes	Implant	Nurse counselling	Yes, right now	Implant
154	2019-06-14	19	Catholic	None	Lotuho	Peasant farmer	More than 12 months	Currently married	Yes	15	Yes	2	30	Primary	Peasant farmer	Cultural prohibitions	No		Nurse counselling	No, not at all		Religious prohibitions
155	2019-06-14	19	Other	None	Acholi	Peasant farmer	More than 12 months	Divorced/Separated	Yes	16	Yes	1				Other	No		Nurse counselling	Yes, in future		Other
156	2019-06-14	19	Catholic	None	Dinka	Unemployed	More than 12 months	Divorced/Separated	Yes	16	Yes	3	43	Primary	Unemployed	Cultural prohibitions	No		Nurse counselling	Yes, in future		Religious prohibitions
157	2019-06-14	19	Other	Primary	Acholi	Unemployed	More than 12 months	Living together/Cohabitting	Yes	16	Yes	2	30	Secondary (O level)	Employed	Fear of side effects	No		Nurse counselling	Yes, in future		Fear of side effects
158	2019-06-14	19	Catholic	None	Dinka	Peasant farmer	More than 12 months	Living together/Cohabitting	Yes	15	Yes	1	30	Primary	Unemployed	Other	No		Nurse counselling	Yes, in future		Other
159	2019-06-14	19	Catholic	None	Lotuho	Peasant farmer	More than 12 months	Currently married	Yes	16	Yes	2	33	Primary	Unemployed	Cultural prohibitions	No		Peer counselling	No, not at all		Religious prohibitions
160	2019-06-14	19	Catholic	Primary	Dinka	Unemployed	More than 12 months	Divorced/Separated	Yes	16	Yes	1	32	Secondary (O level)	Employed	Partner prohibitions	Yes	Implant	Peer counselling	Yes, in future		Fear of side effects
161	2019-06-14	19	Catholic	Secondary (O level)	Dinka	Student	More than 12 months	Divorced/Separated	Yes	18	Yes	0	23	Secondary (O level)	Unemployed	Cultural prohibitions	No		Peer counselling	No, not at all		Religious prohibitions
162	2019-06-14	19	Catholic	None	Lotuho	Unemployed	More than 12 months	Currently married	Yes	14	Yes	2	36	None	Unemployed	Cultural prohibitions	No		Nurse counselling	No, not at all		Religious prohibitions
163	2019-06-14	19	Other	Primary	Acholi	Peasant farmer	More than 12 months	Living together/Cohabitting	Yes	15	Yes	1	25	Secondary (O level)	Unemployed	Other	No		Nurse counselling	No, not at all		Fear of side effects
164	2019-06-14	19	Catholic	Primary	Other	Peasant farmer	More than 12 months	Currently married	Yes	14	Yes	2	30	Secondary (O level)	Employed	Fear of side effects	No		Nurse counselling	Yes, in future		Fear of side effects
165	2019-06-14	19	Catholic	Primary	Other	Unemployed	More than 12 months	Currently married	Yes	16	Yes	1	19	Primary	Unemployed	Lack of knowledge	Yes	Oral contraceptive (Pill)	Nurse counselling	No, not at all		Fear of side effects
166	2019-06-14	19	Catholic	None	Lotuho	Peasant farmer	More than 12 months	Divorced/Separated	Yes	16	Yes	3	30	Primary	Peasant farmer	Lack of knowledge	Yes	Not sure	Nurse counselling	Yes, right now	Oral contraceptive (Pill)
167	2019-06-14	19	Adventist	Primary	Acholi	Unemployed	More than 12 months	Living together/Cohabitting	Yes	15	Yes	2	25	Secondary (O level)	Unemployed	Fear of side effects	Yes	Injectable contraceptive	Peer counselling	Yes, right now	Injectable contraceptive
168	2019-06-14	19	Catholic	None	Other	Peasant farmer	More than 12 months	Divorced/Separated	Yes	18	Yes	1	30	Primary	Unemployed	Partner prohibitions	Yes	Implant	Nurse counselling	No, not at all		Partner prohibitions
169	2019-06-14	19	Catholic	Primary	Acholi	Peasant farmer	6 to 12 months	Currently married	Yes	17	Yes	1	38	Primary	Unemployed	Fear of side effects	Yes	Oral contraceptive (Pill)	Nurse counselling	Yes, right now	Injectable contraceptive
170	2019-06-14	18	Anglican	Primary	Acholi	Unemployed	More than 12 months	Living together/Cohabitting	Yes	16	Yes	1	24	Secondary (O level)	Unemployed	Lack of knowledge	Yes	Injectable contraceptive	Peer counselling	Yes, right now	Injectable contraceptive
171	2019-06-14	19	Catholic	None	Dinka	Unemployed	6 to 12 months	Currently married	Yes	16	Yes	1	30	Primary	Employed	Cultural prohibitions	No		Peer counselling	Yes, in future		Religious prohibitions
172	2019-06-14	19	Catholic	Primary	Acholi	Unemployed	More than 12 months	Living together/Cohabitting	Yes	15	Yes	2	27	Primary	Unemployed	Fear of side effects	Yes	Implant	Peer counselling	Yes, right now	Implant
173	2019-06-14	18	Anglican	Primary	Acholi	Unemployed	More than 12 months	Living together/Cohabitting	Yes	16	Yes	1	24	Primary	Unemployed	Fear of side effects	No		Peer counselling	No, not at all		Fear of side effects
174	2019-06-15	19	Catholic	Primary	Acholi	Unemployed	More than 12 months	Living together/Cohabitting	Yes	15	Yes	2	26	Secondary (O level)	Unemployed	Partner prohibitions	Yes	Injectable contraceptive	Peer counselling	Yes, right now	Injectable contraceptive
175	2019-06-15	19	Other	Secondary (O level)	Nuer	Unemployed	More than 12 months	Widowed	Yes	16	Yes	1	30	Secondary (O level)	Employed	Other	Yes	Implant	Peer counselling	Yes, in future		Other
176	2019-06-15	18	Anglican	Primary	Acholi	Unemployed	More than 12 months	Divorced/Separated	Yes	15	Yes	1	25	Secondary (O level)	Unemployed		Yes	Implant	Nurse counselling	Yes, right now	Injectable contraceptive
177	2019-06-15	18	Adventist	Primary	Acholi	Peasant farmer	More than 12 months	Relationship	Yes	16	No					Fear of side effects	No		Peer counselling	No, not at all		Other
178	2019-06-15	19	Catholic	Primary	Acholi	Unemployed	More than 12 months	Living together/Cohabitting	Yes	15	Yes	1	28	Secondary (O level)	Unemployed	Partner prohibitions	Yes	Implant	Peer counselling	Yes, right now	Implant
179	2019-06-15	17	Adventist	Primary	Other	Unemployed	More than 12 months	Relationship	Yes	15	No					Lack of knowledge	No		Peer counselling	No, not at all		Partner prohibitions
180	2019-06-15	18	Catholic	Secondary (O level)	Lotuho	Unemployed	More than 12 months	Currently married	Yes	17	No		21	Secondary (O level)	Unemployed	Partner prohibitions	Yes	Injectable contraceptive	Peer counselling	Yes, in future		Partner prohibitions
181	2019-06-15	18	Adventist	Primary	Acholi	Unemployed	More than 12 months	Living together/Cohabitting	Yes	16	Yes	1	29	Secondary (O level)	Peasant farmer	Fear of side effects	Yes	Injectable contraceptive	Peer counselling	Yes, right now	Injectable contraceptive
182	2019-06-15	18	Catholic	Primary	Other	Peasant farmer	More than 12 months	Living together/Cohabitting	Yes	17	No		22	Primary	Unemployed	Partner prohibitions	Yes	Oral contraceptive (Pill)	Peer counselling	Yes, in future		Partner prohibitions
183	2019-06-15	19	Adventist	Primary	Other	Unemployed	More than 12 months	Living together/Cohabitting	Yes	14	Yes	3	28	Primary	Unemployed	Lack of knowledge	No		Peer counselling	No, not at all		Partner prohibitions
184	2019-06-15	19	Other	Primary	Acholi	Unemployed	More than 12 months	Relationship	Yes	16	No					Fear of side effects	No		Peer counselling	Yes, in future		Fear of side effects
185	2019-06-15	18	Anglican	Primary	Acholi	Unemployed	More than 12 months	Living together/Cohabitting	Yes	15	Yes	1	26	Secondary (O level)	Unemployed	Fear of side effects	Yes	Injectable contraceptive	Peer counselling	Yes, right now	Injectable contraceptive
186	2019-06-15	19	Adventist	Primary	Other	Peasant farmer	More than 12 months	Divorced/Separated	Yes	16	Yes	1	25	Secondary (O level)	Unemployed	Other	Yes	IUD	Peer counselling	Yes, in future		Other
187	2019-06-15	19	Anglican	Primary	Acholi	Unemployed	More than 12 months	Living together/Cohabitting	Yes	17	Yes	1	30	Secondary (O level)	Unemployed	Fear of side effects	Yes	Implant	Peer counselling	Yes, right now	Implant
188	2019-06-15	19	Catholic	None	Other	Unemployed	More than 12 months	Currently married	Yes	15	No		30	Secondary (O level)	Employed	Fear of side effects	Yes	Injectable contraceptive	Peer counselling	Yes, in future		Fear of side effects
189	2019-06-15	18	Catholic	Primary	Acholi	Unemployed	More than 12 months	Living together/Cohabitting	Yes	15	Yes	1	27	Secondary (O level)	Unemployed	Fear of side effects	Yes	Implant	Peer counselling	Yes, right now	Implant
190	2019-06-15	19	Catholic	Primary	Acholi	Unemployed	More than 12 months	Relationship	Yes	17	No					Partner prohibitions	No		Peer counselling	No, not at all		Partner prohibitions
191	2019-06-15	18	Anglican	Primary	Acholi	Unemployed	More than 12 months	Living together/Cohabitting	Yes	15	Yes	1	29	Secondary (O level)	Unemployed	Partner prohibitions	No		Peer counselling	No, not at all		Partner prohibitions
192	2019-06-15	18	Adventist	None	Acholi	Unemployed	More than 12 months	Currently married	Yes	16	Yes	1	27	Primary	Unemployed	Fear of side effects	Yes	Implant	Peer counselling	Yes, in future		Fear of side effects
193	2019-06-15	19	Catholic	Primary	Lotuho	Unemployed	More than 12 months	Living together/Cohabitting	Yes	14	Yes	2	29	Secondary (O level)	Unemployed	Cultural prohibitions	No		Peer counselling	No, not at all		Religious prohibitions
194	2019-06-16	19	Adventist	Primary	Other	Unemployed	More than 12 months	Relationship	Yes	17	No					Lack of knowledge	No		Peer counselling	Yes, in future		Other
195	2019-06-15	19	Catholic	None	Other	Unemployed	More than 12 months	Relationship	Yes	17	No					Fear of side effects	No		Peer counselling	Yes, in future		Fear of side effects
196	2019-06-16	19	Anglican	High School (A level)	Acholi	Employed	More than 12 months	Living together/Cohabitting	Yes	17	Yes	1	25	Secondary (O level)	Employed		Yes	Injectable contraceptive	Nurse counselling	Yes, right now	Injectable contraceptive
197	2019-06-16	18	Catholic	Primary	Acholi	Unemployed	More than 12 months	Currently married	Yes	16	Yes	1	23	Secondary (O level)	Unemployed	Fear of side effects	Yes	Injectable contraceptive	Nurse counselling	Yes, right now	Injectable contraceptive
198	2019-05-16	18	Anglican	Primary	Acholi	Unemployed	More than 12 months	Divorced/Separated	Yes	16	Yes	1	26	Secondary (O level)	Unemployed	Partner prohibitions	Yes	Injectable contraceptive	Nurse counselling	Yes, right now	Injectable contraceptive
199	2019-05-16	19	Anglican	Primary	Acholi	Unemployed	More than 12 months	Currently married	Yes	15	Yes	2	27	Secondary (O level)	Unemployed	Partner prohibitions	Yes	Injectable contraceptive	Nurse counselling	Yes, right now	Injectable contraceptive
200	2019-05-16	18	Catholic	Primary	Acholi	Unemployed	More than 12 months	Currently married	Yes	15	Yes	1	26	Secondary (O level)	Unemployed	Lack of knowledge	Yes	Injectable contraceptive	Nurse counselling	Yes, right now	Injectable contraceptive
201	2019-05-16	18	Catholic	Primary	Acholi	Unemployed	More than 12 months	Currently married	Yes	16	Yes	1	27	Secondary (O level)	Unemployed	Fear of side effects	Yes	Injectable contraceptive	Nurse counselling	Yes, right now	Injectable contraceptive
202	2019-05-16	19	Catholic	Primary	Acholi	Unemployed	More than 12 months	Currently married	Yes	16	Yes	2	28	Secondary (O level)	Unemployed	Fear of side effects	Yes	Implant	Nurse counselling	Yes, right now	Implant
203	2019-05-16	19	Catholic	Primary	Acholi	Unemployed	More than 12 months	Currently married	Yes	17	Yes	1	25	Secondary (O level)	Unemployed	Fear of side effects	Yes	Injectable contraceptive	Nurse counselling	Yes, right now	Injectable contraceptive
204	2019-05-16	19	Catholic	Primary	Acholi	Unemployed	More than 12 months	Currently married	Yes	17	Yes	1	23	Secondary (O level)	Unemployed	Fear of side effects	Yes	Injectable contraceptive	Nurse counselling	Yes, right now	Injectable contraceptive
205	2019-05-16	19	Catholic	None	Dinka	Unemployed	More than 12 months	Currently married	Yes	16	Yes	1	24	Secondary (O level)	Unemployed	Lack of knowledge	Yes	Injectable contraceptive	Peer counselling	Yes, right now	Injectable contraceptive
206	2019-05-16	19	Catholic	Primary	Acholi	Unemployed	More than 12 months	Living together/Cohabitting	Yes	16	Yes	1	27	Secondary (O level)	Unemployed	Fear of side effects	Yes	Implant	Nurse counselling	Yes, right now	Implant
207	2019-05-16	19	Catholic	Primary	Acholi	Employed	More than 12 months	Currently married	Yes	16	Yes	1	24	Secondary (O level)	Employed	Fear of side effects	Yes	Injectable contraceptive	Nurse counselling	Yes, right now	Injectable contraceptive
208	2019-05-16	19	Catholic	Primary	Acholi	Unemployed	More than 12 months	Divorced/Separated	Yes	16	Yes	1	25	Secondary (O level)	Unemployed	Fear of side effects	Yes	Implant	Nurse counselling	Yes, right now	Implant
209	2019-05-17	18	Anglican	Secondary (O level)	Acholi	Student	More than 12 months	Living together/Cohabitting	Yes	15	Yes	1	23	Primary	Employed	Fear of side effects	Yes	Oral contraceptive (Pill)	Peer counselling	Yes, right now	Injectable contraceptive
210	2019-05-17	18	Anglican	Secondary (O level)	Acholi	Student	More than 12 months	Living together/Cohabitting	Yes	18	Yes	1	28	Primary	Peasant farmer	Fear of side effects	Yes	Oral contraceptive (Pill)	Peer counselling	Yes, right now	Oral contraceptive (Pill)
211	2019-05-17	19	Other	Primary	Acholi	Student	More than 12 months	Relationship	Yes	17	No					Other	Yes	Injectable contraceptive	Nurse counselling	Yes, in future		Religious prohibitions
212	2019-05-20	19	Other	Primary	Acholi	Peasant farmer	More than 12 months	Currently married	Yes	17	Yes	1	21	Secondary (O level)	Employed	Fear of side effects	Yes	Injectable contraceptive	Peer counselling	Yes, right now	Implant
213	2019-05-20	18	Catholic	Primary	Acholi	Student	More than 12 months	Relationship	Yes	16	No					Lack of knowledge	No		Peer counselling	Yes, right now	Oral contraceptive (Pill)
214	2019-05-20	19	Adventist	Secondary (O level)	Acholi	Student	More than 12 months	Relationship	Yes	16	No					Fear of side effects	No		Nurse counselling	Yes, right now	Injectable contraceptive
215	2019-05-20	18	Other	Primary	Acholi	Peasant farmer	More than 12 months	Relationship	Yes	17	No					Religious prohibitions	No		Peer counselling	Yes, right now	Implant
216	2019-05-20	17	Catholic	Secondary (O level)	Acholi	Student	More than 12 months	Relationship	Yes	16	No					Lack of knowledge	No		Peer counselling	Yes, right now	Injectable contraceptive
217	2019-05-20	19	Adventist	Secondary (O level)	Acholi	Unemployed	More than 12 months	Relationship	Yes	16	No					Fear of side effects	Yes	Implant	Nurse counselling	Yes, right now	Injectable contraceptive
218	2019-05-20	18	Adventist	Primary	Acholi	Student	More than 12 months	Relationship	Yes	16	No					Fear of side effects	Yes	Injectable contraceptive	Peer counselling	Yes, right now	Injectable contraceptive
219	2019-05-20	19	Adventist	Secondary (O level)	Acholi	Student	More than 12 months	Relationship	Yes	16	No					Other	No		Nurse counselling	No, not at all		Fear of side effects
220	2019-05-20	17	Other	Primary	Acholi	Student	6 to 12 months	Relationship	Yes	15	No					Religious prohibitions	No		Nurse counselling	No, not at all		Religious prohibitions
221	2019-05-17	19	Catholic	Primary	Other	Peasant farmer	More than 12 months	Living together/Cohabitting	Yes	16	Yes	1	24	Primary	Unemployed	Partner prohibitions	Yes	Injectable contraceptive	Nurse counselling	Yes, right now	Injectable contraceptive
222	2019-05-28	19	Catholic	None	Other	Peasant farmer	6 to 12 months	Relationship	Yes	18	No					Lack of knowledge	No		Peer counselling	Yes, in future		Fear of side effects
223	2019-05-28	15	Anglican	Primary	Acholi	Student	Less than 6 months	Relationship	Yes	15	No		21	Tertiary	Student	Cultural prohibitions	No		Peer counselling	Yes, right now	Condom
224	2019-05-29	19	Catholic	Primary	Acholi	Self employed	More than 12 months	Currently married	Yes	16	Yes	1	27	Secondary (O level)	Student	Fear of side effects	Yes	IUD	Peer counselling	Yes, right now	Injectable contraceptive
225	2019-05-29	19	Other	Primary	Acholi	Unemployed	More than 12 months	Relationship	Yes	18	Yes	0				Other	Yes	Injectable contraceptive	Peer counselling	No, not at all		Lack of knowledge
226	2019-05-29	19	Catholic	Primary	Acholi	Peasant farmer	More than 12 months	Currently married	Yes	17	Yes	1	24	Secondary (O level)	Student	Partner prohibitions	No		Peer counselling	No, not at all		Partner prohibitions
227	2019-05-29	19	Other	Primary	Acholi	Peasant farmer	More than 12 months	Currently married	Yes	17	Yes	1	32	Secondary (O level)	Student	Partner prohibitions	Yes	Implant	Peer counselling	No, not at all		Partner prohibitions
228	2019-05-29	19	Other	Primary	Acholi	Peasant farmer	More than 12 months	Currently married	Yes	17	Yes	1	25	Primary	Employed	Partner prohibitions	Yes	Implant	Peer counselling	Yes, in future		Partner prohibitions
229	2019-05-29	19	Catholic	Primary	Acholi	Unemployed	6 to 12 months	Living together/Cohabitting	Yes	18	Yes	1	25	Secondary (O level)	Peasant farmer	Lack of knowledge	Yes	Injectable contraceptive	Peer counselling	No, not at all		Religious prohibitions
230	2019-05-29	18	Adventist	Primary	Acholi	Student	More than 12 months	Relationship	Yes	17	No					Religious prohibitions	No		Peer counselling	No, not at all		Not seually active
231	2019-05-29	17	Catholic	Primary	Acholi	Student	More than 12 months	Relationship	Yes	16	No					Fear of side effects	Yes	Injectable contraceptive	Peer counselling	Yes, right now	Injectable contraceptive
232	2019-05-29	19	Adventist	Primary	Acholi	Peasant farmer	More than 12 months	Currently married	Yes	15	Yes	2	28	Secondary (O level)	Peasant farmer	Fear of side effects	Yes	Implant	Peer counselling	Yes, in future		Fear of side effects
233	2019-05-29	19	Catholic	Primary	Acholi	Unemployed	More than 12 months	Living together/Cohabitting	Yes	18	Yes	1	20	Primary	Unemployed	Lack of knowledge	Yes	Not sure	Peer counselling	Yes, right now	Injectable contraceptive
234	2019-05-29	18	Other	Primary	Acholi	Unemployed	More than 12 months	Living together/Cohabitting	Yes	13	Yes	2	26	Primary	Unemployed	Fear of side effects	Yes	Injectable contraceptive	Peer counselling	Yes, right now	Injectable contraceptive
235	2019-05-29	19	Adventist	Primary	Acholi	Peasant farmer	More than 12 months	Currently married	Yes	18	Yes	2	27	Primary	Peasant farmer	Fear of side effects	No		Peer counselling	Yes, right now	Injectable contraceptive
236	2019-05-30	19	Other	Primary	Acholi	Peasant farmer	More than 12 months	Currently married	Yes	16	Yes	2	25	Secondary (O level)	Peasant farmer	Lack of knowledge	Yes	Injectable contraceptive	Peer counselling	Yes, right now	Injectable contraceptive
237	2019-05-30	19	Other	Primary	Acholi	Peasant farmer	More than 12 months	Currently married	Yes	18	Yes	1	39	Secondary (O level)	Unemployed	Fear of side effects	Yes	Injectable contraceptive	Peer counselling	Yes, right now	Implant
238	2019-05-30	19	Catholic	Primary	Acholi	Unemployed	More than 12 months	Relationship	Yes	17	No						Yes	Implant	Peer counselling	Yes, right now	Implant
239	2019-05-30	18	Catholic	Primary	Acholi	Peasant farmer	More than 12 months	Currently married	Yes	17	Yes	2	26	Primary	Peasant farmer	Lack of knowledge	Yes	Injectable contraceptive	Peer counselling	Yes, right now	Injectable contraceptive
240	2019-05-30	18	Catholic	Primary	Acholi	Unemployed	More than 12 months	Living together/Cohabitting	Yes	16	Yes	3	36	Secondary (O level)	Employed	Partner prohibitions	No		Peer counselling	Yes, right now	Injectable contraceptive
241	2019-05-30	18	Anglican	Primary	Acholi	Self employed	More than 12 months	Living together/Cohabitting	Yes	16	Yes	3	31	Primary	Employed	Fear of side effects	Yes	Injectable contraceptive	Peer counselling	Yes, right now	Injectable contraceptive
242	2019-05-30	19	Adventist	Primary	Acholi	Unemployed	More than 12 months	Living together/Cohabitting	Yes	16	Yes	1	31	Secondary (O level)	Employed	Religious prohibitions	No		Peer counselling	No, not at all		Religious prohibitions
243	2019-05-30	17	Other	Primary	Acholi	Unemployed	More than 12 months	Relationship	Yes	17	No					Other	Yes	Injectable contraceptive	Peer counselling	Yes, right now	Injectable contraceptive
244	2019-05-30	17	Other	Primary	Acholi	Unemployed	More than 12 months	Relationship	Yes	16	No					Other	No		Peer counselling	No, not at all		Religious prohibitions
245	2019-05-31	18	Catholic	Primary	Acholi	Unemployed	More than 12 months	Living together/Cohabitting	Yes	17	Yes	1	25	Secondary (O level)	Unemployed		Yes	Implant	Peer counselling	Yes, right now	Implant
246	2019-05-31	18	Other	Primary	Acholi	Peasant farmer	More than 12 months	Relationship	Yes	17	No					Fear of side effects	Yes	Implant	Peer counselling	Yes, right now	Implant
247	2019-05-31	19	Catholic	Secondary (O level)	Acholi	Peasant farmer	More than 12 months	Currently married	Yes	16	Yes	3	27	Secondary (O level)	Unemployed	Fear of side effects	Yes	Injectable contraceptive	Peer counselling	Yes, right now	Injectable contraceptive
248	2019-05-31	17	Other	Primary	Acholi	Student	More than 12 months	Relationship	Yes	16	No					Other	Yes	Injectable contraceptive	Peer counselling	Yes, right now	Injectable contraceptive
249	2019-05-31	19	Adventist	Primary	Acholi	Unemployed	More than 12 months	Living together/Cohabitting	Yes	15	Yes	2	26	Primary	Unemployed	Partner prohibitions	No		Peer counselling	No, not at all		Partner prohibitions
250	2019-05-31	19	Catholic	Primary	Other	Peasant farmer	More than 12 months	Currently married	Yes	18	Yes	2	25	Secondary (O level)	Peasant farmer	Partner prohibitions	No		Peer counselling	Yes, right now	Injectable contraceptive
251	2019-05-31	19	Catholic	Primary	Acholi	Peasant farmer	More than 12 months	Currently married	Yes	18	Yes	2	26	Primary	Peasant farmer	Fear of side effects	Yes	Injectable contraceptive	Peer counselling	Yes, right now	Injectable contraceptive
252	2019-05-31	18	Catholic	Primary	Acholi	Student	More than 12 months	Relationship	Yes	17	No					Lack of knowledge	No		Peer counselling	Yes, right now	Injectable contraceptive
253	2019-05-31	18	Adventist	Secondary (O level)	Other	Student	More than 12 months	Relationship	Yes	17	No					Fear of side effects	Yes	Injectable contraceptive	Peer counselling	Yes, right now	Condom
254	2019-06-01	17	Catholic	Primary	Acholi	Student	More than 12 months	Relationship	Yes	17	No					Other	Yes	Injectable contraceptive	Peer counselling	Yes, right now	Injectable contraceptive
255	2019-06-01	19	Other	Primary	Acholi	Student	More than 12 months	Relationship	Yes	17	No					Religious prohibitions	No		Peer counselling	No, not at all		Religious prohibitions
256	2019-06-01	17	Other	Primary	Acholi	Student	More than 12 months	Relationship	Yes	17	No					Fear of side effects	Yes	Injectable contraceptive	Peer counselling	Yes, right now	Condom
257	2019-06-01	19	Pentecostal	Primary	Acholi	Peasant farmer	More than 12 months	Currently married	Yes	18	No		22	Secondary (O level)	Employed	Fear of side effects	Yes	Injectable contraceptive	Peer counselling	Yes, right now	Injectable contraceptive
258	2019-06-01	18	Anglican	Primary	Acholi	Student	More than 12 months	Relationship	Yes	18	No		20	Secondary (O level)	Unemployed	Cultural prohibitions	Yes	Injectable contraceptive	Peer counselling	Yes, right now	Injectable contraceptive
259	2019-06-01	16	Other	Primary	Acholi	Student	More than 12 months	Relationship	Yes	15	No					Religious prohibitions	No		Peer counselling	Yes, right now	Condom
260	2019-06-01	19	Other	Primary	Acholi	Peasant farmer	More than 12 months	Living together/Cohabitting	Yes	17	Yes	1	24	Secondary (O level)	Employed	Other	Yes	Injectable contraceptive	Peer counselling	Yes, right now	Injectable contraceptive
261	2019-06-01	15	Other	Primary	Other	Peasant farmer	More than 12 months	Currently married	Yes	14	Yes	2	30	Secondary (O level)	Employed	Partner prohibitions	Yes	IUD	Peer counselling	Yes, right now	Implant
262	2019-06-01	19	Other	Primary	Other	Peasant farmer	More than 12 months	Living together/Cohabitting	Yes	17	Yes	3	23	Secondary (O level)	Student	Partner prohibitions	No		Peer counselling	No, not at all		Partner prohibitions
263	2019-06-01	17	Other	Primary	Other	Unemployed	6 to 12 months	Living together/Cohabitting	Yes	17	Yes	1	24	Secondary (O level)	Student	Other	Yes	Injectable contraceptive	Peer counselling	Yes, right now	Injectable contraceptive
264	2019-06-01	18	Other	Secondary (O level)	Lotuho	Unemployed	Less than 6 months	Relationship	Yes	15	No					Lack of knowledge	Yes	Injectable contraceptive	Peer counselling	Yes, right now	Implant
265	2019-06-29	19	Anglican	Primary	Acholi	Unemployed	More than 12 months	Living together/Cohabitting	Yes	18	Yes	1	22	Secondary (O level)	Unemployed	Other	Yes	Injectable contraceptive	Peer counselling	Yes, right now	Injectable contraceptive
266	2019-06-20	19	Anglican	Primary	Other	Unemployed	More than 12 months	Living together/Cohabitting	Yes	15	Yes	2	29	Secondary (O level)	Student	Fear of side effects	Yes	Oral contraceptive (Pill)	Peer counselling	Yes, right now	Oral contraceptive (Pill)
267	2019-06-20	19	Catholic	Primary	Lotuho	Unemployed	More than 12 months	Living together/Cohabitting	Yes	17	Yes	2	25	Primary	Unemployed	Partner prohibitions	Yes	Injectable contraceptive	Peer counselling	Yes, right now	Implant
268	2019-06-20	19	Catholic	Primary	Acholi	Peasant farmer	More than 12 months	Divorced/Separated	Yes	15	Yes	2	25	Tertiary	Employed	Fear of side effects	Yes	Injectable contraceptive	Peer counselling	Yes, right now	Injectable contraceptive
269	2019-06-20	19	Catholic	Primary	Acholi	Self employed	More than 12 months	Living together/Cohabitting	Yes	16	Yes	2	28	Secondary (O level)	Employed	Other	Yes	Injectable contraceptive	Peer counselling	Yes, right now	Injectable contraceptive
270	2019-06-20	19	Catholic	Primary	Acholi	Unemployed	More than 12 months	Living together/Cohabitting	Yes	16	Yes	2	30	Secondary (O level)	Employed	Other	Yes	Injectable contraceptive	Peer counselling	Yes, right now	Injectable contraceptive
271	2019-06-20	18	Anglican	Primary	Acholi	Student	More than 12 months	Relationship	Yes	18	No		27	Secondary (O level)	Employed	Fear of side effects	Yes	Injectable contraceptive	Peer counselling	Yes, right now	Injectable contraceptive
272	2019-06-20	19	Catholic	Primary	Acholi	Unemployed	More than 12 months	Divorced/Separated	Yes	16	Yes	2	30	Secondary (O level)	Unemployed	Other	Yes	Implant	Peer counselling	Yes, in future		Other
273	2019-06-20	19	Catholic	Primary	Lotuho	Unemployed	6 to 12 months	Living together/Cohabitting	Yes	17	Yes	1	21	Primary	Unemployed	Partner prohibitions	Yes	Implant	Peer counselling	Yes, right now	Injectable contraceptive
274	2019-06-20	19	Adventist	Primary	Acholi	Unemployed	More than 12 months	Living together/Cohabitting	Yes	17	Yes	1	27	Secondary (O level)	Unemployed	Lack of knowledge	Yes	Injectable contraceptive	Peer counselling	Yes, right now	Injectable contraceptive
275	2019-06-20	19	Catholic	Primary	Acholi	Unemployed	More than 12 months	Living together/Cohabitting	Yes	15	Yes	3	28	Primary	Unemployed	Partner prohibitions	Yes	Implant	Peer counselling	Yes, in future		Partner prohibitions
276	2019-06-20	19	Anglican	Primary	Acholi	Peasant farmer	More than 12 months	Living together/Cohabitting	Yes	15	Yes	3	33	Secondary (O level)	Unemployed	Fear of side effects	Yes	Implant	Peer counselling	Yes, in future		Other
277	2019-06-20	19	Anglican	Secondary (O level)	Acholi	Unemployed	More than 12 months	Living together/Cohabitting	Yes	16	Yes	2	28	Primary	Unemployed	Partner prohibitions	Yes	Injectable contraceptive	Peer counselling	Yes, in future		Partner prohibitions
278	2019-06-20	19	Catholic	Primary	Acholi	Peasant farmer	More than 12 months	Living together/Cohabitting	Yes	15	Yes	3	32	Primary	Peasant farmer	Fear of side effects	Yes	Implant	Peer counselling	Yes, right now	Implant
279	2019-06-20	19	Catholic	Primary	Acholi	Self employed	More than 12 months	Living together/Cohabitting	Yes	17	Yes	1	25	Secondary (O level)	Employed	Partner prohibitions	Yes	Injectable contraceptive	Peer counselling	Yes, right now	Injectable contraceptive
280	2019-06-20	19	Catholic	Primary	Acholi	Peasant farmer	More than 12 months	Living together/Cohabitting	Yes	15	Yes	2	28	Primary	Peasant farmer	Partner prohibitions	Yes	Implant	Peer counselling	Yes, in future		Partner prohibitions
281	2019-06-12	18	Catholic	Primary	Nuer	Peasant farmer	Less than 6 months	Living together/Cohabitting	Yes	18	Yes	1	25	Secondary (O level)	Peasant farmer	Cultural prohibitions	No		Nurse counselling	No, not at all		Religious prohibitions
282	2019-06-12	19	Catholic	Primary	Acholi	Peasant farmer	Less than 6 months	Currently married	Yes	16	Yes	2	26	Tertiary	Employed	Fear of side effects	Yes	Implant	Nurse counselling	Yes, right now	Implant
283	2019-06-12	19	Catholic	Secondary (O level)	Nuer	Student	Less than 6 months	Living together/Cohabitting	Yes	18	Yes	2	30	Secondary (O level)	Employed	Cultural prohibitions	No		Nurse counselling	No, not at all		Religious prohibitions
284	2019-06-12	19	Other	Primary	Acholi	Peasant farmer	6 to 12 months	Relationship	Yes	17	No					Fear of side effects	Yes	Injectable contraceptive	Nurse counselling	Yes, right now	Implant
285	2019-06-12	19	Adventist	Primary	Acholi	Peasant farmer	More than 12 months	Living together/Cohabitting	Yes	16	Yes	1	25	Secondary (O level)	Employed	Partner prohibitions	No		Nurse counselling	No, not at all		Partner prohibitions
286	2019-06-12	19	Catholic	Primary	Acholi	Peasant farmer	More than 12 months	Currently married	Yes	16	Yes	2	25	Primary	Peasant farmer	Fear of side effects	Yes	Injectable contraceptive	Nurse counselling	Yes, in future		Other
287	2019-06-12	19	Catholic	Primary	Acholi	Peasant farmer	More than 12 months	Living together/Cohabitting	Yes	16	Yes	2	26	Secondary (O level)	Peasant farmer	Lack of knowledge	Yes	Injectable contraceptive	Nurse counselling	Yes, in future		Other
288	2019-06-12	19	Other	Primary	Acholi	Peasant farmer	More than 12 months	Currently married	Yes	17	Yes	2	31	Primary	Peasant farmer	Fear of side effects	Yes	Injectable contraceptive	Nurse counselling	Yes, in future		Fear of side effects
289	2019-06-12	19	Catholic	Secondary (O level)	Acholi	Unemployed	More than 12 months	Currently married	Yes	16	Yes	1	28	Secondary (O level)	Peasant farmer	Partner prohibitions	Yes	Implant	Nurse counselling	Yes, in future		Partner prohibitions
290	2019-06-12	19	Other	Primary	Acholi	Peasant farmer	More than 12 months	Living together/Cohabitting	Yes	15	Yes	2	25	Primary	Unemployed	Other	No		Nurse counselling	Yes, in future		Other
291	2019-06-12	19	Catholic	Primary	Acholi	Peasant farmer	More than 12 months	Currently married	Yes	16	Yes	2	25	Primary	Peasant farmer	Fear of side effects	Yes	Injectable contraceptive	Nurse counselling	Yes, right now	Injectable contraceptive
292	2019-06-12	19	Other	Primary	Acholi	Unemployed	6 to 12 months	Living together/Cohabitting	Yes	15	Yes	1	23	Secondary (O level)	Unemployed	Other	Yes	Implant	Nurse counselling	Yes, in future		Fear of side effects
293	2019-06-12	19	Catholic	Primary	Acholi	Peasant farmer	More than 12 months	Currently married	Yes	17	Yes	2	24	Secondary (O level)	Peasant farmer	Fear of side effects	Yes	Implant	Nurse counselling	Yes, in future		Fear of side effects
294	2019-06-12	19	Catholic	Primary	Acholi	Peasant farmer	More than 12 months	Living together/Cohabitting	Yes	16	Yes	2	25	Primary	Peasant farmer	Lack of knowledge	Yes	Not sure	Nurse counselling	Yes, in future		Fear of side effects
295	2019-06-12	19	Catholic	Primary	Acholi	Unemployed	More than 12 months	Currently married	Yes	16	Yes	1	30	Secondary (O level)	Employed	Partner prohibitions	No		Nurse counselling	No, not at all		Partner prohibitions
296	2019-06-12	19	Anglican	Primary	Acholi	Peasant farmer	More than 12 months	Currently married	Yes	17	Yes	1	23	Secondary (O level)	Unemployed	Partner prohibitions	Yes	Injectable contraceptive	Nurse counselling	Yes, in future		Partner prohibitions
297	2019-06-12	19	Anglican	Primary	Acholi	Self employed	More than 12 months	Currently married	Yes	18	Yes	2	26	Secondary (O level)	Employed	Fear of side effects	Yes	Injectable contraceptive	Nurse counselling	Yes, in future		Fear of side effects
298	2019-06-12	19	Other	None	Other	Peasant farmer	More than 12 months	Living together/Cohabitting	Yes	17	Yes	1	25	Primary	Unemployed	Fear of side effects	No		Nurse counselling	Yes, in future		Fear of side effects
299	2019-06-12	19	Catholic	Primary	Acholi	Unemployed	More than 12 months	Living together/Cohabitting	Yes	18	Yes	1	26	Secondary (O level)	Unemployed	Lack of knowledge	Yes	Not sure	Nurse counselling	Yes, in future		Fear of side effects
300	2019-06-12	18	Anglican	Primary	Acholi	Peasant farmer	More than 12 months	Living together/Cohabitting	Yes	16	Yes	1	21	Secondary (O level)	Peasant farmer	Fear of side effects	Yes	Implant	Nurse counselling	Yes, right now	Implant
301	2019-06-17	19	Anglican	Secondary (O level)	Acholi	Unemployed	More than 12 months	Living together/Cohabitting	Yes	18	Yes	2	25	Secondary (O level)	Unemployed	Lack of knowledge	No		Nurse counselling	Yes, in future		Fear of side effects
302	2019-06-17	19	Anglican	Primary	Acholi	Unemployed	More than 12 months	Living together/Cohabitting	Yes	18	Yes	1	21	Secondary (O level)	Employed	Fear of side effects	No		Nurse counselling	Yes, in future		Fear of side effects
303	2019-06-17	19	Catholic	Primary	Other	Unemployed	6 to 12 months	Living together/Cohabitting	Yes	16	Yes	2	35	Secondary (O level)	Unemployed	Partner prohibitions	No		Nurse counselling	No, not at all		Partner prohibitions
304	2019-06-17	19	Anglican	Primary	Acholi	Unemployed	More than 12 months	Living together/Cohabitting	Yes	17	Yes	0		Primary	Unemployed	Lack of knowledge	Yes	Injectable contraceptive	Nurse counselling	Yes, in future		Fear of side effects
305	2019-06-17	18	Catholic	None	Other	Peasant farmer	More than 12 months	Living together/Cohabitting	Yes	16	Yes	1	25	Primary	Unemployed	Fear of side effects	Yes	Injectable contraceptive	Nurse counselling	Yes, in future		Fear of side effects
306	2019-06-17	19	Catholic	Secondary (O level)	Other	Unemployed	More than 12 months	Living together/Cohabitting	Yes	18	Yes	1	23	Secondary (O level)	Unemployed	Lack of knowledge	Yes	Injectable contraceptive	Nurse counselling	Yes, right now	Injectable contraceptive
307	2019-06-17	18	Catholic	Secondary (O level)	Acholi	Unemployed	6 to 12 months	Living together/Cohabitting	Yes	16	Yes	2	22	Secondary (O level)	Student	Other	Yes	Implant	Nurse counselling	Yes, in future		Fear of side effects
308	2019-06-17	19	Catholic	None	Lotuho	Unemployed	6 to 12 months	Divorced/Separated	Yes	17	Yes	2	31	Primary	Peasant farmer	Cultural prohibitions	No		Nurse counselling	No, not at all		Religious prohibitions
309	2019-06-17	18	Adventist	Primary	Acholi	Peasant farmer	More than 12 months	Living together/Cohabitting	Yes	16	Yes	1	26	Secondary (O level)	Student	Religious prohibitions	No		Nurse counselling	No, not at all		Religious prohibitions
310	2019-06-17	19	Catholic	None	Other	Peasant farmer	More than 12 months	Currently married	Yes	16	Yes	1	25	Primary	Peasant farmer	Cultural prohibitions	No		Nurse counselling	No, not at all		Religious prohibitions
311	2019-06-17	19	Anglican	Primary	Acholi	Unemployed	6 to 12 months	Living together/Cohabitting	Yes	18	Yes	1	25	Secondary (O level)	Peasant farmer	Other	Yes	Injectable contraceptive	Nurse counselling	Yes, in future		Other
312	2019-06-17	19	Catholic	None	Lotuho	Peasant farmer	More than 12 months	Divorced/Separated	Yes	17	Yes	2	30	Primary	Peasant farmer	Religious prohibitions	No		Nurse counselling	No, not at all		Religious prohibitions
313	2019-06-18	19	Catholic	Secondary (O level)	Acholi	Unemployed	More than 12 months	Currently married	Yes	16	Yes	2	25	Secondary (O level)	Student	Other	Yes	Injectable contraceptive	Nurse counselling	Yes, right now	Injectable contraceptive
314	2019-06-18	19	Catholic	Secondary (O level)	Acholi	Unemployed	More than 12 months	Living together/Cohabitting	Yes	16	Yes	1	26	Secondary (O level)	Employed	Partner prohibitions	No		Nurse counselling	No, not at all		Partner prohibitions
315	2019-06-18	19	Catholic	Secondary (O level)	Acholi	Unemployed	More than 12 months	Living together/Cohabitting	Yes	18	Yes	1	35	Secondary (O level)	Employed	Fear of side effects	Yes	Implant	Nurse counselling	Yes, in future		Fear of side effects
316	2019-06-18	17	Anglican	Primary	Acholi	Unemployed	More than 12 months	Relationship	Yes	16	No		26	Secondary (O level)	Employed	Partner prohibitions	Yes	Injectable contraceptive	Nurse counselling	Yes, in future		Other
317	2019-06-18	19	Catholic	Secondary (O level)	Acholi	Unemployed	More than 12 months	Living together/Cohabitting	Yes	16	Yes	2	27	Secondary (O level)	Unemployed	Fear of side effects	Yes	Oral contraceptive (Pill)	Nurse counselling	Yes, right now	Oral contraceptive (Pill)
318	2019-06-18	19	Anglican	Primary	Acholi	Unemployed	More than 12 months	Living together/Cohabitting	Yes	17	Yes	1	21	Secondary (O level)	Student	Fear of side effects	Yes	Implant	Nurse counselling	Yes, right now	Implant
319	2019-06-18	17	Anglican	Secondary (O level)	Acholi	Student	6 to 12 months	Relationship	Yes	17	No		24	Secondary (O level)	Student	Other	Yes	Implant	Nurse counselling	Yes, in future		Other
320	2019-06-18	18	Catholic	Tertiary	Acholi	Student	More than 12 months	Relationship	Yes	18	No					Other	No		Nurse counselling	Yes, right now	Injectable contraceptive
321	2019-06-18	19	Catholic	Primary	Acholi	Unemployed	More than 12 months	Living together/Cohabitting	Yes	16	Yes	2	30	Secondary (O level)	Unemployed	Health reasons	No		Nurse counselling	No, not at all		Fear of side effects
322	2019-06-18	19	Catholic	Primary	Acholi	Unemployed	More than 12 months	Divorced/Separated	Yes	17	Yes	1	32	Secondary (O level)	Employed	Partner prohibitions	Yes	Implant	Nurse counselling	Yes, in future		Partner prohibitions
323	2019-06-18	18	Anglican	Primary	Acholi	Unemployed	More than 12 months	Living together/Cohabitting	Yes	17	Yes	1	19	Secondary (O level)	Unemployed	Partner prohibitions	Yes	Oral contraceptive (Pill)	Nurse counselling	Yes, in future		Partner prohibitions
324	2019-06-18	19	Catholic	Primary	Acholi	Unemployed	More than 12 months	Living together/Cohabitting	Yes	16	Yes	2	35	Secondary (O level)	Unemployed	Partner prohibitions	Yes	Implant	Nurse counselling	Yes, right now	Oral contraceptive (Pill)
325	2019-06-20	19	Other	Primary	Acholi	Unemployed	More than 12 months	Living together/Cohabitting	Yes	18	Yes	1	30	Secondary (O level)	Unemployed	Fear of side effects	No		Nurse counselling	Yes, in future		Fear of side effects
326	2019-06-20	19	Catholic	Primary	Acholi	Unemployed	6 to 12 months	Living together/Cohabitting	Yes	16	Yes	2	28	Secondary (O level)	Employed	Fear of side effects	Yes	Implant	Nurse counselling	Yes, right now	Injectable contraceptive
327	2019-06-20	19	Adventist	Secondary (O level)	Acholi	Unemployed	More than 12 months	Living together/Cohabitting	Yes	16	Yes	2	27	Tertiary	Student	Fear of side effects	Yes	Implant	Nurse counselling	Yes, right now	Implant
328	2019-06-20	19	Anglican	Primary	Acholi	Unemployed	6 to 12 months	Living together/Cohabitting	Yes	16	Yes	1	26	Secondary (O level)	Employed	Other	Yes	Injectable contraceptive	Nurse counselling	Yes, right now	Injectable contraceptive
329	2019-06-20	19	Catholic	Secondary (O level)	Acholi	Unemployed	6 to 12 months	Living together/Cohabitting	Yes	18	Yes	1	23	Primary	Unemployed	Fear of side effects	No		Nurse counselling	Yes, right now	Implant
330	2019-06-20	19	Anglican	Secondary (O level)	Acholi	Peasant farmer	More than 12 months	Living together/Cohabitting	Yes	15	Yes	1	25	Primary	Unemployed	Lack of knowledge	Yes	Injectable contraceptive	Nurse counselling	Yes, in future		Fear of side effects
331	2019-06-20	18	Catholic	Primary	Lotuho	Unemployed	More than 12 months	Currently married	Yes	14	Yes	1		Primary	Student	Partner prohibitions	Yes	Implant	Nurse counselling	Yes, right now	Implant
332	2019-06-20	19	Anglican	Primary	Other	Unemployed	6 to 12 months	Currently married	Yes	16	Yes	2	30	Primary	Unemployed	Cultural prohibitions	No		Nurse counselling	Yes, right now	Oral contraceptive (Pill)
333	2019-06-20	19	Catholic	Secondary (O level)	Acholi	Unemployed	More than 12 months	Living together/Cohabitting	Yes	17	Yes	1	30	Tertiary	Employed	Partner prohibitions	No		Nurse counselling	Yes, right now	Implant
334	2019-06-21	19	Anglican	Secondary (O level)	Dinka	Unemployed	6 to 12 months	Living together/Cohabitting	Yes	18	Yes	0	25	Secondary (O level)	Employed	Cultural prohibitions	No		Nurse counselling	Yes, right now	Condom
335	2019-06-21	18	Other	Primary	Acholi	Peasant farmer	More than 12 months	Living together/Cohabitting	Yes	16	Yes	2	24	Secondary (O level)	Employed	Fear of side effects	No		Nurse counselling	Yes, right now	Implant
336	2019-06-21	19	Catholic	Secondary (O level)	Acholi	Student	More than 12 months	Relationship	Yes	17	No					Other	Yes	Injectable contraceptive	Nurse counselling	Yes, in future		Other
337	2019-06-21	18	Catholic	Primary	Acholi	Student	More than 12 months	Relationship	Yes	16	No					Other	Yes	Injectable contraceptive	Nurse counselling	Yes, right now	Injectable contraceptive
338	2019-06-21	18	Catholic	Primary	Dinka	Peasant farmer	More than 12 months	Living together/Cohabitting	Yes	17	Yes	2	25	Secondary (O level)	Unemployed	Partner prohibitions	No		Nurse counselling	No, not at all		Partner prohibitions
339	2019-06-21	19	Anglican	Secondary (O level)	Acholi	Unemployed	More than 12 months	Living together/Cohabitting	Yes	16	Yes	1	23	Secondary (O level)	Employed	Other	Yes	Injectable contraceptive	Nurse counselling	Yes, in future		Other
340	2019-06-21	19	Catholic	Primary	Lotuho	Peasant farmer	More than 12 months	Living together/Cohabitting	Yes	16	Yes	2	28	Secondary (O level)	Unemployed	Fear of side effects	Yes	Injectable contraceptive	Nurse counselling	Yes, right now	Implant
341	2019-06-21	18	Catholic	Primary	Acholi	Unemployed	More than 12 months	Relationship	Yes	16	No					Lack of knowledge	Yes	Implant	Nurse counselling	Yes, in future		Fear of side effects
342	2019-06-21	19	Adventist	Primary	Acholi	Unemployed	More than 12 months	Living together/Cohabitting	Yes	17	Yes	0	27	None	Unemployed	Fear of side effects	Yes	Implant	Nurse counselling	Yes, right now	Injectable contraceptive
343	2019-06-21	19	Catholic	Primary	Acholi	Unemployed	More than 12 months	Currently married	Yes	16	No		29	Primary	Unemployed	Other	Yes	Implant	Nurse counselling	Yes, in future		Other
344	2019-06-22	19	Catholic	None	Dinka	Peasant farmer	6 to 12 months	Currently married	Yes	16	Yes	1	29	Primary	Unemployed	Cultural prohibitions	No		Peer counselling	Yes, in future		Other
345	2019-06-22	18	Catholic	None	Lotuho	Peasant farmer	6 to 12 months	Currently married	Yes	16	Yes	1	29	Primary	Unemployed	Cultural prohibitions	No		Nurse counselling	Yes, right now	Implant
346	2019-06-22	19	Adventist	Primary	Acholi	Unemployed	6 to 12 months	Currently married	Yes	17	Yes	2	35	Tertiary	Employed	Partner prohibitions	Yes	Injectable contraceptive	Nurse counselling	Yes, in future		Partner prohibitions
347	2019-06-22	18	Catholic	Primary	Acholi	Peasant farmer	More than 12 months	Living together/Cohabitting	Yes	15	Yes	2	32		Unemployed	Fear of side effects	Yes	Implant	Nurse counselling	Yes, right now	Implant
348	2019-06-22	18	Catholic	None	Lotuho	Unemployed	6 to 12 months	Living together/Cohabitting	Yes	17	Yes	0	22	Primary	Unemployed	Cultural prohibitions	No		Nurse counselling	Yes, in future		Fear of side effects
349	2019-06-22	18	Catholic	Primary	Acholi	Unemployed	More than 12 months	Living together/Cohabitting	Yes	17	Yes	1	23	Secondary (O level)	Unemployed	Other	Yes	Injectable contraceptive	Nurse counselling	Yes, in future		Other
350	2019-06-22	18	Anglican	Primary	Acholi	Unemployed	More than 12 months	Living together/Cohabitting	Yes	16	Yes	1	22	Secondary (O level)	Unemployed	Fear of side effects	Yes	Implant	Peer counselling	Yes, right now	Implant
351	2019-06-22	16	Adventist	Primary	Dinka	Unemployed	More than 12 months	Relationship	Yes	16	No					Religious prohibitions	No		Peer counselling	Yes, in future		Religious prohibitions
352	2019-06-22	18	Adventist	Secondary (O level)	Acholi	Student	More than 12 months	Relationship	Yes	17	No					Other	Yes	Injectable contraceptive	Nurse counselling	Yes, right now	Implant
353	2019-06-22	17	Adventist	Primary	Acholi	Unemployed	More than 12 months	Relationship	Yes	17	No					Religious prohibitions	No		Peer counselling	Yes, in future		Religious prohibitions
354	2019-06-22	19	Catholic	Primary	Acholi	Student	6 to 12 months	Relationship	Yes	17	No					Fear of side effects	No		Nurse counselling	Yes, right now	Injectable contraceptive
355	2019-06-22	16	Catholic	None	Other	Unemployed	More than 12 months	Relationship	Yes	16	No					Other	Yes	Injectable contraceptive	Peer counselling	Yes, in future		Fear of side effects
356	2019-06-22	19	Adventist	Primary	Other	Peasant farmer	More than 12 months	Relationship	Yes	16	No		27	Secondary (O level)	Unemployed	Religious prohibitions	No		Peer counselling	Yes, in future		Religious prohibitions
357	2019-06-24	17	Other	Primary	Acholi	Unemployed	More than 12 months	Living together/Cohabitting	Yes	16	Yes	1	28	Secondary (O level)	Employed	Fear of side effects	Yes	Injectable contraceptive	Nurse counselling	Yes, right now	Injectable contraceptive
358	2019-06-24	19	Catholic	Primary	Acholi	Unemployed	More than 12 months	Living together/Cohabitting	Yes	17	Yes	2	30	Secondary (O level)	Unemployed	Other	Yes	Implant	Nurse counselling	Yes, right now	Implant
359	2019-06-24	19	Anglican	Primary	Acholi	Peasant farmer	More than 12 months	Currently married	Yes	18	No		32	Secondary (O level)	Unemployed	Fear of side effects	Yes	IUD	Nurse counselling	Yes, right now	IUD
360	2019-06-24	19	Catholic	Primary	Acholi	Peasant farmer	More than 12 months	Living together/Cohabitting	Yes	16	Yes	1	23	Primary	Peasant farmer	Fear of side effects	Yes	Injectable contraceptive	Nurse counselling	Yes, right now	Injectable contraceptive
361	2019-06-24	19	Anglican	Primary	Acholi	Peasant farmer	More than 12 months	Living together/Cohabitting	Yes	17	Yes	2	40	Primary	Unemployed	Fear of side effects	Yes	Implant	Nurse counselling	Yes, in future		Fear of side effects
362	2019-06-24	18	Catholic	Primary	Other	Unemployed	More than 12 months	Currently married	Yes	16	No		26	Primary	Unemployed	Fear of side effects	Yes	Implant	Nurse counselling	Yes, right now	Implant
363	2019-06-24	19	Anglican	Primary	Acholi	Unemployed	More than 12 months	Living together/Cohabitting	Yes	16	Yes	2	52	Primary	Unemployed	Partner prohibitions	No		Nurse counselling	Yes, right now	Oral contraceptive (Pill)
364	2019-06-24	19	Catholic	Primary	Acholi	Peasant farmer	6 to 12 months	Currently married	Yes	17	Yes	2	26	Primary	Unemployed	Partner prohibitions	Yes	Injectable contraceptive	Nurse counselling	Yes, in future		Partner prohibitions
365	2019-06-24	19	Catholic	None	Shilluk	Peasant farmer	More than 12 months	Currently married	Yes	17	Yes	2	60	Secondary (O level)	Employed	Fear of side effects	Yes	Injectable contraceptive	Nurse counselling	Yes, in future		Fear of side effects
366	2019-06-24	19	Catholic	None	Other	Peasant farmer	More than 12 months	Living together/Cohabitting	Yes	17	Yes	2	40	Primary	Unemployed	Cultural prohibitions	No		Nurse counselling	No, not at all		Religious prohibitions
367	2019-06-24	18	Adventist	Primary	Acholi	Unemployed	More than 12 months	Relationship	Yes	16	No					Religious prohibitions	No		Nurse counselling	No, not at all		Religious prohibitions
368	2019-06-24	19	Adventist	Secondary (O level)	Nuer	Unemployed	More than 12 months	Relationship	Yes	15	No					Cultural prohibitions	No		Nurse counselling	Yes, right now	Injectable contraceptive
369	2019-06-24	17	Catholic	Primary	Nuer	Unemployed	6 to 12 months	Relationship	Yes	16	No					Cultural prohibitions	No		Nurse counselling	No, not at all		Religious prohibitions
370	2019-06-24	19	Catholic	Secondary (O level)	Acholi	Employed	More than 12 months	Currently married	Yes	17	Yes	1	32	Secondary (O level)	Employed	Fear of side effects	Yes	Injectable contraceptive	Nurse counselling	Yes, in future		Fear of side effects
371	2019-06-24	18	Catholic	Primary	Nuer	Unemployed	More than 12 months	Relationship	Yes	16	No					Cultural prohibitions	No		Nurse counselling	No, not at all		Religious prohibitions
372	2019-06-24	18	Anglican	Primary	Acholi	Unemployed	6 to 12 months	Relationship	Yes	16	No					Fear of side effects	Yes	Implant	Nurse counselling	Yes, in future		Fear of side effects
373	2019-06-24	19	Catholic	Primary	Other	Peasant farmer	More than 12 months	Relationship	Yes	16	No		22	Secondary (O level)	Unemployed	Partner prohibitions	Yes	Injectable contraceptive	Nurse counselling	Yes, in future		Partner prohibitions
374	2019-06-25	18	Catholic	Primary	Lotuho	Peasant farmer	More than 12 months	Divorced/Separated	Yes	17	Yes	2	30	Primary	Unemployed	Cultural prohibitions	No		Nurse counselling	No, not at all		Religious prohibitions
375	2019-06-25	19	Anglican	Primary	Acholi	Peasant farmer	6 to 12 months	Living together/Cohabitting	Yes	18	Yes	2	25	Secondary (O level)	Peasant farmer	Fear of side effects	Yes	Implant	Nurse counselling	Yes, right now	Implant
376	2019-06-25	18	Catholic	Primary	Acholi	Peasant farmer	More than 12 months	Currently married	Yes	17	Yes	1	25	Primary	Employed	Other	Yes	Implant	Nurse counselling	Yes, in future		Other
377	2019-06-25	18	Catholic	None	Other	Unemployed	More than 12 months	Living together/Cohabitting	Yes	15	Yes	3	30	Primary	Unemployed	Partner prohibitions	No		Nurse counselling	No, not at all		Partner prohibitions
378	2019-06-25	18	Other	Primary	Other	Peasant farmer	More than 12 months	Living together/Cohabitting	Yes	17	Yes	2	33	Primary	Employed	Partner prohibitions	No		Nurse counselling	No, not at all		Partner prohibitions
379	2019-06-25	19	Anglican	Primary	Acholi	Unemployed	More than 12 months	Living together/Cohabitting	Yes	16	Yes	3	36	Primary	Unemployed	Other	Yes	Implant	Nurse counselling	Yes, right now	Implant
380	2019-06-25	19	Catholic	Primary	Acholi	Peasant farmer	More than 12 months	Living together/Cohabitting	Yes	18	Yes	1	30	Secondary (O level)	Employed	Fear of side effects	Yes	Injectable contraceptive	Nurse counselling	Yes, right now	Implant
381	2019-06-25	19	Pentecostal	Primary	Acholi	Self employed	More than 12 months	Divorced/Separated	Yes	18	Yes	1	24	Secondary (O level)	Unemployed	Fear of side effects	Yes	Condom	Nurse counselling	Yes, right now	Condom
382	2019-06-29	19	Catholic	Primary	Acholi	Peasant farmer	More than 12 months	Currently married	Yes	17	Yes	2	40	Secondary (O level)	Peasant farmer	Fear of side effects	Yes	Implant	Peer counselling	Yes, right now	Implant
383	2019-06-29	19	Catholic	Tertiary	Acholi	Student	More than 12 months	Relationship	Yes	18	No					Other	Yes	Oral contraceptive (Pill)	Peer counselling	Yes, in future		Other
384	2019-06-29	17	Anglican	Primary	Acholi	Unemployed	More than 12 months	Relationship	Yes	16	No					Other	Yes	Oral contraceptive (Pill)	Nurse counselling	Yes, in future		Other
385	2019-06-29	19	Catholic	Primary	Acholi	Student	More than 12 months	Relationship	Yes	18	No					Fear of side effects	No		Peer counselling	Yes, right now	Injectable contraceptive
386	2019-06-29	18	Catholic	Primary	Acholi	Peasant farmer	More than 12 months	Living together/Cohabitting	Yes	16	Yes	1	22	Primary	Unemployed	Fear of side effects	Yes	Injectable contraceptive	Nurse counselling	Yes, right now	Implant
387	2019-06-29	19	Catholic	None	Dinka	Peasant farmer	More than 12 months	Living together/Cohabitting	Yes	16	Yes	3	36	Primary	Peasant farmer	Cultural prohibitions	No		Peer counselling	Yes, right now	Implant
388	2019-06-29	19	Catholic	None	Dinka	Peasant farmer	More than 12 months	Divorced/Separated	Yes	16	Yes	2	29	Primary	Employed	Fear of side effects	Yes	Injectable contraceptive	Nurse counselling	Yes, in future		Fear of side effects
389	2019-06-29	19	Catholic	None	Lotuho	Peasant farmer	6 to 12 months	Divorced/Separated	Yes	16	Yes	2	30	Primary	Unemployed	Fear of side effects	Yes	Oral contraceptive (Pill)	Peer counselling	Yes, right now	Oral contraceptive (Pill)
390	2019-06-29	18	Adventist	Primary	Acholi	Student	More than 12 months	Relationship	Yes	16	No					Other	Yes	Injectable contraceptive	Peer counselling	Yes, right now	Condom
391	2019-06-29	19	Catholic	Secondary (O level)	Acholi	Unemployed	More than 12 months	Living together/Cohabitting	Yes	17	Yes	0	22	Secondary (O level)	Employed	Fear of side effects	Yes	Implant	Peer counselling	Yes, in future		Other
392	2019-07-01	17	Adventist	Primary	Acholi	Unemployed	More than 12 months	Relationship	Yes	16	No					Religious prohibitions	No		Nurse counselling	Yes, right now	Injectable contraceptive
393	2019-07-01	19	Catholic	Primary	Acholi	Peasant farmer	More than 12 months	Living together/Cohabitting	Yes	17	Yes	1	37	Primary	Peasant farmer	Other	Yes	Injectable contraceptive	Nurse counselling	Yes, right now	Implant
394	2019-07-01	19	Catholic	Secondary (O level)	Acholi	Unemployed	More than 12 months	Living together/Cohabitting	Yes	16	Yes	2	35	Primary	Employed	Partner prohibitions	No		Nurse counselling	No, not at all		Partner prohibitions
395	2019-07-02	18	Catholic	Primary	Acholi	Peasant farmer	More than 12 months	Living together/Cohabitting	Yes	17	Yes	1	27	Secondary (O level)	Employed	Other	Yes	Implant	Nurse counselling	Yes, right now	Implant
396	2019-07-02	19	Catholic	Secondary (O level)	Acholi	Unemployed	More than 12 months	Living together/Cohabitting	Yes	18	Yes	1	31	Tertiary	Employed	Fear of side effects	Yes	Injectable contraceptive	Nurse counselling	Yes, in future		Fear of side effects
397	2019-07-02	17	Anglican	Secondary (O level)	Acholi	Peasant farmer	6 to 12 months	Currently married	Yes	16	Yes	0	19	Secondary (O level)	Employed	Fear of side effects	No		Nurse counselling	Yes, right now	Oral contraceptive (Pill)
398	2019-07-02	18	Catholic	Secondary (O level)	Acholi	Unemployed	More than 12 months	Living together/Cohabitting	Yes	16	Yes	1	21	Secondary (O level)	Unemployed	Fear of side effects	Yes	Implant	Nurse counselling	Yes, in future		Other
399	2019-07-02	19	Catholic	Primary	Acholi	Peasant farmer	6 to 12 months	Divorced/Separated	Yes	17	Yes	2	29	Primary	Peasant farmer	Fear of side effects	Yes	Implant	Nurse counselling	Yes, right now	Implant
400	2019-07-02	19	Anglican	Primary	Acholi	Peasant farmer	More than 12 months	Living together/Cohabitting	Yes	16	Yes	2	27	Secondary (O level)	Unemployed	Lack of knowledge	No		Nurse counselling	Yes, in future		Fear of side effects
401	2019-07-02	17	Other	Primary	Acholi	Peasant farmer	More than 12 months	Living together/Cohabitting	Yes	16	Yes	1	27	Primary	Unemployed	Partner prohibitions	No		Nurse counselling	Yes, right now	Injectable contraceptive
402	2019-07-02	19	Catholic	Primary	Lotuho	Peasant farmer	More than 12 months	Currently married	Yes	16	Yes	2	30	Secondary (O level)	Employed	Cultural prohibitions	No		Nurse counselling	No, not at all		Religious prohibitions
403	2019-07-02	19	Catholic	None	Nuer	Peasant farmer	6 to 12 months	Currently married	Yes	17	Yes	1	29	Primary	Peasant farmer	Cultural prohibitions	No		Nurse counselling	No, not at all		Religious prohibitions
404	2019-07-02	18	Catholic	None	Nuer	Unemployed	6 to 12 months	Living together/Cohabitting	Yes	17	Yes	1	22	Primary	Peasant farmer	Partner prohibitions	No		Nurse counselling	No, not at all		Partner prohibitions
405	2019-07-02	19	Anglican	Primary	Other	Peasant farmer	Less than 6 months	Living together/Cohabitting	Yes	16	Yes	2	27	Secondary (O level)	Unemployed	Other	Yes	Injectable contraceptive	Nurse counselling	Yes, right now	Injectable contraceptive
406	2019-07-02	19	Anglican	Primary	Other	Peasant farmer	6 to 12 months	Living together/Cohabitting	Yes	17	Yes	2	28	Primary	Peasant farmer	Partner prohibitions	No		Nurse counselling	No, not at all		Partner prohibitions
407	2019-07-02	17	Other	Primary	Acholi	Unemployed	More than 12 months	Relationship	Yes	16	No					Lack of knowledge	Yes	Not sure	Nurse counselling	Yes, in future		Fear of side effects
408	2019-07-02	18	Catholic	Primary	Other	Peasant farmer	6 to 12 months	Living together/Cohabitting	Yes	17	Yes	1	29	Primary	Employed	Partner prohibitions	No		Nurse counselling	No, not at all		Partner prohibitions
409	2019-07-02	19	Other	Primary	Acholi	Peasant farmer	More than 12 months	Living together/Cohabitting	Yes	17	Yes	2	38	Secondary (O level)	Unemployed	Fear of side effects	Yes	Injectable contraceptive	Nurse counselling	Yes, right now	Injectable contraceptive
410	2019-06-02	19	Anglican	Secondary (O level)	Acholi	Employed	More than 12 months	Currently married	Yes	17	Yes	2	30	Tertiary	Employed	Fear of side effects	Yes	Injectable contraceptive	Nurse counselling	Yes, right now	Injectable contraceptive
411	2019-07-02	19	Catholic	None	Acholi	Peasant farmer	More than 12 months	Divorced/Separated	Yes	16	Yes	1	36	Primary	Peasant farmer	Partner prohibitions	Yes	Implant	Nurse counselling	Yes, right now	Injectable contraceptive
412	2019-06-21	17	Catholic	Primary	Acholi	Student	More than 12 months	Relationship	Yes	16	No		20	Secondary (O level)	Student	Cultural prohibitions	Yes	Condom	Peer counselling	Yes, in future		Religious prohibitions
413	2019-06-21	19	Catholic	Primary	Acholi	Unemployed	More than 12 months	Living together/Cohabitting	Yes	16	Yes	2	28	Secondary (O level)	Employed	Fear of side effects	Yes	Implant	Peer counselling	Yes, right now	Condom
414	2019-06-21	19	Catholic	Primary	Acholi	Unemployed	More than 12 months	Living together/Cohabitting	Yes	16	Yes	2	29	Secondary (O level)	Employed	Partner prohibitions	Yes	Injectable contraceptive	Peer counselling	Yes, in future		Partner prohibitions
415	2019-06-21	19	Catholic	Primary	Lotuho	Unemployed	More than 12 months	Living together/Cohabitting	Yes	15	Yes	3	30	Primary	Unemployed	Cultural prohibitions	No		Peer counselling	Yes, in future		Religious prohibitions
416	2019-06-21	17	Anglican	Primary	Acholi	Student	More than 12 months	Relationship	Yes	17	No		21	Primary	Student	Fear of side effects	No		Peer counselling	Yes, right now	Injectable contraceptive
417	2019-06-22	18	Catholic	Primary	Acholi	Peasant farmer	More than 12 months	Currently married	Yes	17	Yes	1	28	Secondary (O level)	Employed	Other	Yes	Implant	Peer counselling	Yes, right now	Implant
418	2019-06-22	19	Anglican	Primary	Acholi	Peasant farmer	More than 12 months	Living together/Cohabitting	Yes	17	Yes	1	30	Secondary (O level)	Employed	Fear of side effects	Yes	Implant	Peer counselling	Yes, right now	Implant
419	2019-06-22	19	Anglican	Primary	Acholi	Unemployed	More than 12 months	Living together/Cohabitting	Yes	15	Yes	3	29	Primary	Employed	Other	Yes	Injectable contraceptive	Peer counselling	Yes, right now	Injectable contraceptive
420	2019-06-22	18	Adventist	None	Nuer	Unemployed	More than 12 months	Living together/Cohabitting	Yes	16	Yes	1	28	Primary	Unemployed	Cultural prohibitions	No		Peer counselling	Yes, right now	Oral contraceptive (Pill)
421	2019-06-22	19	Anglican	Primary	Acholi	Unemployed	More than 12 months	Living together/Cohabitting	Yes	17	Yes	1	24	Secondary (O level)	Unemployed	Fear of side effects	Yes	Injectable contraceptive	Nurse counselling	Yes, in future		Fear of side effects
422	2019-06-25	19	Anglican	Primary	Acholi	Unemployed	More than 12 months	Living together/Cohabitting	Yes	15	Yes	2	28	Secondary (O level)	Employed	Fear of side effects	Yes	Condom	Peer counselling	Yes, in future		Other
423	2019-06-25	19	Catholic	Secondary (O level)	Acholi	Unemployed	More than 12 months	Currently married	Yes	18	Yes	1	31	Secondary (O level)	Employed	Partner prohibitions	No		Peer counselling	Yes, in future		Partner prohibitions
424	2019-06-25	19	Anglican	Secondary (O level)	Acholi	Peasant farmer	More than 12 months	Living together/Cohabitting	Yes	16	Yes	2	24	Secondary (O level)	Employed	Other	Yes	Oral contraceptive (Pill)	Peer counselling	Yes, in future		Other
425	2019-06-25	19	Catholic	Primary	Acholi	Unemployed	6 to 12 months	Living together/Cohabitting	Yes	16	Yes	2	29	Secondary (O level)	Unemployed	Partner prohibitions	Yes	Implant	Peer counselling	Yes, right now	Implant
426	2019-06-25	19	Catholic	Secondary (O level)	Acholi	Unemployed	More than 12 months	Currently married	Yes	17	Yes	1	25	Primary	Peasant farmer	Other	Yes	Implant	Peer counselling	Yes, in future		Other
427	2019-06-25	19	Anglican	Primary	Acholi	Peasant farmer	More than 12 months	Living together/Cohabitting	Yes	16	Yes	1	27	Secondary (O level)	Employed	Partner prohibitions	Yes	Implant	Peer counselling	Yes, in future		Other
428	2019-06-25	18	Anglican	Primary	Acholi	Unemployed	More than 12 months	Living together/Cohabitting	Yes	15	Yes	1	25	Secondary (O level)	Employed	Lack of knowledge	Yes	Not sure	Peer counselling	Yes, right now	Injectable contraceptive
429	2019-06-25	19	Catholic	Primary	Acholi	Unemployed	More than 12 months	Living together/Cohabitting	Yes	15	Yes	2	26	Secondary (O level)	Unemployed	Fear of side effects	Yes	Injectable contraceptive	Peer counselling	Yes, right now	Injectable contraceptive
430	2019-06-25	19	Catholic	None	Other	Peasant farmer	More than 12 months	Divorced/Separated	Yes	15	Yes	3	28	Primary	Peasant farmer	Cultural prohibitions	No		Peer counselling	Yes, right now	Injectable contraceptive
431	2019-06-25	18	Catholic	Primary	Acholi	Unemployed	6 to 12 months	Currently married	Yes	14	Yes	3	20	Secondary (O level)	Unemployed	Fear of side effects	No		Peer counselling	Yes, right now	Implant
432	2019-06-25	19	Anglican	Primary	Acholi	Unemployed	More than 12 months	Living together/Cohabitting	Yes	15	Yes	3	30	Secondary (O level)	Unemployed	Partner prohibitions	Yes	Oral contraceptive (Pill)	Peer counselling	Yes, in future		Partner prohibitions
433	2019-06-25	19	Catholic	Primary	Acholi	Peasant farmer	More than 12 months	Living together/Cohabitting	Yes	18	Yes	1	30	Secondary (O level)	Peasant farmer	Partner prohibitions	Yes	Implant	Peer counselling	Yes, right now	Implant
434	2019-06-25	19	Anglican	Primary	Acholi	Unemployed	6 to 12 months	Living together/Cohabitting	Yes	18	Yes	1	26	Secondary (O level)	Employed	Partner prohibitions	No		Peer counselling	Yes, in future		Partner prohibitions
435	2019-06-25	19	Anglican	Primary	Acholi	Unemployed	More than 12 months	Living together/Cohabitting	Yes	16	Yes	2	31	Primary	Peasant farmer	Fear of side effects	Yes	Injectable contraceptive	Peer counselling	Yes, right now	Injectable contraceptive
436	2019-06-25	18	Anglican	Primary	Acholi	Peasant farmer	More than 12 months	Living together/Cohabitting	Yes	16	Yes	1	24	Primary	Employed	Other	Yes	Implant	Peer counselling	Yes, in future		Other
437	2019-06-25	19	Anglican	Secondary (O level)	Acholi	Self employed	More than 12 months	Living together/Cohabitting	Yes	18	Yes	1	25	Secondary (O level)	Employed	Other	Yes	Implant	Peer counselling	Yes, in future		Other
438	2019-06-25	17	Anglican	Primary	Acholi	Unemployed	More than 12 months	Living together/Cohabitting	Yes	14	Yes	2	28	Primary	Unemployed	Other	Yes	Injectable contraceptive	Peer counselling	Yes, in future		Other
439	2019-06-26	18	Anglican	Primary	Acholi	Unemployed	More than 12 months	Living together/Cohabitting	Yes	16	Yes	1	25	Secondary (O level)	Unemployed	Partner prohibitions	No		Peer counselling	Yes, right now	Implant
440	2019-06-26	19	Catholic	Primary	Acholi	Peasant farmer	More than 12 months	Living together/Cohabitting	Yes	15	Yes	3	29	Secondary (O level)	Peasant farmer	Fear of side effects	Yes	Injectable contraceptive	Peer counselling	Yes, right now	Condom
441	2019-06-26	18	Catholic	Primary	Acholi	Peasant farmer	More than 12 months	Living together/Cohabitting	Yes	17	Yes	1	26	Secondary (O level)	Peasant farmer	Partner prohibitions	No		Peer counselling	Yes, in future		Partner prohibitions
442	2019-06-26	19	Anglican	Primary	Acholi	Unemployed	More than 12 months	Divorced/Separated	Yes	16	Yes	1	23	Secondary (O level)	Peasant farmer	Fear of side effects	Yes	Injectable contraceptive	Peer counselling	Yes, right now	Injectable contraceptive
443	2019-06-26	18	Catholic	Primary	Acholi	Peasant farmer	More than 12 months	Currently married	Yes	17	Yes	1	22	Secondary (O level)	Unemployed	Other	Yes	Injectable contraceptive	Peer counselling	Yes, in future		Other
444	2019-06-26	19	Adventist	Primary	Acholi	Unemployed	More than 12 months	Living together/Cohabitting	Yes	17	Yes	1	27	Secondary (O level)	Unemployed	Religious prohibitions	No		Peer counselling	Yes, right now	Oral contraceptive (Pill)
445	2019-06-26	19	Pentecostal	Primary	Acholi	Unemployed	More than 12 months	Living together/Cohabitting	Yes	15	Yes	2	26	Secondary (O level)	Unemployed	Fear of side effects	Yes	Implant	Peer counselling	Yes, in future		Fear of side effects
446	2019-06-26	19	Catholic	Primary	Acholi	Peasant farmer	More than 12 months	Living together/Cohabitting	Yes	16	Yes	2	26	Secondary (O level)	Peasant farmer	Partner prohibitions	Yes	Injectable contraceptive	Peer counselling	Yes, in future		Partner prohibitions
447	2019-06-26	19	Catholic	Primary	Acholi	Unemployed	More than 12 months	Living together/Cohabitting	Yes	16	Yes	3	29	Secondary (O level)	Unemployed	Partner prohibitions	No		Peer counselling	Yes, in future		Partner prohibitions
448	2019-06-26	18	Catholic	Primary	Acholi	Peasant farmer	More than 12 months	Living together/Cohabitting	Yes	15	Yes	1	24	Secondary (O level)	Unemployed	Partner prohibitions	Yes	Injectable contraceptive	Peer counselling	Yes, in future		Other
449	2019-06-26	19	Catholic	Primary	Acholi	Peasant farmer	More than 12 months	Currently married	Yes	16	Yes	2	28	Secondary (O level)	Peasant farmer	Fear of side effects	Yes	Injectable contraceptive	Peer counselling	Yes, right now	Injectable contraceptive
450	2019-06-29	19	Anglican	Primary	Acholi	Unemployed	More than 12 months	Living together/Cohabitting	Yes	16	Yes	2	29	Primary	Employed	Fear of side effects	Yes	Implant	Nurse counselling	Yes, right now	Implant
451	2019-06-29	19	Catholic	None	Dinka	Unemployed	6 to 12 months	Divorced/Separated	Yes	16	Yes	2	35	Primary	Peasant farmer	Cultural prohibitions	No		Nurse counselling	No, not at all		Religious prohibitions
452	2019-07-01	19	Anglican	Primary	Acholi	Peasant farmer	More than 12 months	Living together/Cohabitting	Yes	16	Yes	2	30	Primary	Peasant farmer	Other	Yes	Implant	Peer counselling	Yes, in future		Other
453	2019-07-01	18	Anglican	Primary	Acholi	Unemployed	Less than 6 months	Divorced/Separated	Yes	15	Yes	2	30	Secondary (O level)	Unemployed	Lack of knowledge	Yes	Implant	Peer counselling	Yes, in future		Other
454	2019-07-01	18	Catholic	Secondary (O level)	Acholi	Peasant farmer	More than 12 months	Currently married	Yes	16	Yes	1	20	Secondary (O level)	Peasant farmer	Fear of side effects	Yes	Implant	Peer counselling	Yes, right now	Implant
455	2019-07-01	19	Catholic	Primary	Acholi	Unemployed	More than 12 months	Living together/Cohabitting	Yes	16	Yes	3	25	Secondary (O level)	Unemployed	Fear of side effects	No		Peer counselling	Yes, in future		Fear of side effects
456	2019-07-01	17	Catholic	Primary	Acholi	Unemployed	More than 12 months	Living together/Cohabitting	Yes	16	Yes	1	24	Primary	Peasant farmer	Lack of knowledge	Yes	Not sure	Peer counselling	Yes, right now	Injectable contraceptive
457	2019-07-01	19	Catholic	Primary	Acholi	Unemployed	More than 12 months	Currently married	Yes	16	Yes	2	27	Primary	Unemployed	Fear of side effects	No		Peer counselling	Yes, right now	Injectable contraceptive
458	2019-07-01	18	Catholic	Primary	Acholi	Peasant farmer	More than 12 months	Living together/Cohabitting	Yes	15	Yes	2	28	Secondary (O level)	Peasant farmer	Fear of side effects	Yes	IUD	Peer counselling	Yes, right now	Implant
459	2019-07-01	19	Adventist	Primary	Acholi	Self employed	6 to 12 months	Living together/Cohabitting	Yes	15	Yes	2	32	Primary	Peasant farmer	Partner prohibitions	No		Peer counselling	Yes, in future		Partner prohibitions
460	2019-07-01	19	Catholic	Primary	Acholi	Peasant farmer	More than 12 months	Currently married	Yes	15	Yes	3	27	Primary	Peasant farmer	Fear of side effects	Yes	Implant	Peer counselling	Yes, right now	Implant
461	2019-07-01	18	Anglican	Primary	Acholi	Peasant farmer	More than 12 months	Living together/Cohabitting	Yes	15	Yes	2	22	Primary	Peasant farmer	Fear of side effects	Yes	Implant	Peer counselling	Yes, right now	Injectable contraceptive
462	2019-07-01	19	Catholic	Primary	Acholi	Peasant farmer	More than 12 months	Living together/Cohabitting	Yes	16	Yes	3	35	Secondary (O level)	Employed	Other	Yes	Implant	Peer counselling	Yes, in future		Other
463	2019-07-01	19	Anglican	Primary	Other	Unemployed	Less than 6 months	Living together/Cohabitting	Yes	15	Yes	3	33	Primary	Employed	Religious prohibitions	No		Peer counselling	Yes, right now	Injectable contraceptive
464	2019-07-01	18	Anglican	Primary	Other	Peasant farmer	More than 12 months	Living together/Cohabitting	Yes	17	Yes	1	23	Secondary (O level)	Employed	Partner prohibitions	Yes	Injectable contraceptive	Peer counselling	Yes, in future		Partner prohibitions
465	2019-07-01	19	Anglican	Primary	Acholi	Unemployed	More than 12 months	Divorced/Separated	Yes	17	Yes	1	21	Secondary (O level)	Employed	Fear of side effects	Yes	Oral contraceptive (Pill)	Peer counselling	Yes, right now	Oral contraceptive (Pill)
466	2019-07-01	19	Anglican	Primary	Acholi	Unemployed	More than 12 months	Currently married	Yes	15	Yes	2	26	Secondary (O level)	Unemployed	Fear of side effects	Yes	Implant	Peer counselling	Yes, in future		Fear of side effects
467	2019-07-01	17	Anglican	Primary	Acholi	Unemployed	More than 12 months	Living together/Cohabitting	Yes	15	Yes	2	27	Secondary (O level)	Employed	Fear of side effects	Yes	Injectable contraceptive	Peer counselling	Yes, in future		Other
468	2019-07-01	19	Catholic	Primary	Acholi	Unemployed	More than 12 months	Currently married	Yes	15	Yes	3	35	Secondary (O level)	Student	Other	Yes	Injectable contraceptive	Peer counselling	Yes, in future		Other
469	2019-07-03	19	Catholic	Secondary (O level)	Acholi	Unemployed	More than 12 months	Living together/Cohabitting	Yes	16	Yes	2	30	Secondary (O level)	Employed	Other	No		Peer counselling	Yes, in future		Partner prohibitions
470	2019-07-03	18	Anglican	Secondary (O level)	Acholi	Student	6 to 12 months	Relationship	Yes	18	No		22	Secondary (O level)	Peasant farmer	Other	Yes	Injectable contraceptive	Peer counselling	Yes, in future		Other
471	2019-07-03	19	Anglican	Primary	Acholi	Unemployed	More than 12 months	Living together/Cohabitting	Yes	15	Yes	3	30	Secondary (O level)	Unemployed	Partner prohibitions	Yes	Injectable contraceptive	Peer counselling	Yes, right now	Injectable contraceptive
472	2019-07-03	19	Catholic	Primary	Acholi	Peasant farmer	More than 12 months	Living together/Cohabitting	Yes	15	Yes	1	21	Secondary (O level)	Student	Fear of side effects	Yes	Injectable contraceptive	Peer counselling	Yes, right now	Injectable contraceptive
473	2019-07-03	18	Anglican	Secondary (O level)	Acholi	Student	More than 12 months	Relationship	Yes	17	No		20	Secondary (O level)	Student	Fear of side effects	Yes	Injectable contraceptive	Peer counselling	Yes, right now	Injectable contraceptive
474	2019-07-03	18	Catholic	Primary	Acholi	Peasant farmer	More than 12 months	Living together/Cohabitting	Yes	17	Yes	1	23	Secondary (O level)	Unemployed	Fear of side effects	Yes	Implant	Peer counselling	Yes, in future		Fear of side effects
475	2019-07-03	17	Catholic	Primary	Acholi	Unemployed	More than 12 months	Living together/Cohabitting	Yes	16	Yes	1	20	Primary	Peasant farmer	Lack of knowledge	Yes	Not sure	Peer counselling	Yes, right now	Implant
476	2019-07-03	19	Catholic	Primary	Acholi	Peasant farmer	More than 12 months	Divorced/Separated	Yes	15	Yes	2	30	Primary	Peasant farmer	Other	Yes	Implant	Peer counselling	Yes, right now	Implant
477	2019-07-03	19	Catholic	Primary	Acholi	Unemployed	More than 12 months	Currently married	Yes	16	Yes	2	23	Primary	Employed	Fear of side effects	Yes	Injectable contraceptive	Peer counselling	Yes, right now	Injectable contraceptive
478	2019-07-03	18	Catholic	Primary	Acholi	Unemployed	More than 12 months	Living together/Cohabitting	Yes	17	Yes	1	21	Primary	Unemployed	Fear of side effects	Yes	Injectable contraceptive	Peer counselling	Yes, right now	Injectable contraceptive
479	2019-07-03	19	Anglican	Secondary (O level)	Acholi	Unemployed	More than 12 months	Living together/Cohabitting	Yes	18	Yes	1	25	Primary	Peasant farmer	Partner prohibitions	Yes	Implant	Peer counselling	Yes, right now	Implant
480	2019-07-02	18	Catholic	Primary	Acholi	Unemployed	More than 12 months	Living together/Cohabitting	Yes	15	Yes	2	29	Secondary (O level)	Unemployed	Other	Yes	Injectable contraceptive	Peer counselling	Yes, in future		Other
481	2019-07-02	18	Catholic	Primary	Acholi	Unemployed	More than 12 months	Divorced/Separated	Yes	16	Yes	1	22	Secondary (O level)	Peasant farmer	Fear of side effects	Yes	Implant	Peer counselling	Yes, right now	Implant
482	2019-07-02	18	Anglican	Primary	Acholi	Unemployed	More than 12 months	Living together/Cohabitting	Yes	15	Yes	1	29	Secondary (O level)	Unemployed	Other	Yes	Injectable contraceptive	Peer counselling	Yes, in future		Other
483	2019-07-02	19	Catholic	Primary	Acholi	Unemployed	More than 12 months	Living together/Cohabitting	Yes	15	Yes	2	28	Secondary (O level)	Unemployed	Fear of side effects	Yes	Injectable contraceptive	Peer counselling	Yes, right now	Injectable contraceptive
484	2019-07-02	19	Catholic	Primary	Acholi	Unemployed	More than 12 months	Living together/Cohabitting	Yes	16	Yes	2	29	Secondary (O level)	Employed	Partner prohibitions	Yes	Injectable contraceptive	Peer counselling	Yes, in future		Partner prohibitions
485	2019-07-02	19	Anglican	Primary	Acholi	Peasant farmer	More than 12 months	Living together/Cohabitting	Yes	16	Yes	1	27	Secondary (O level)	Peasant farmer	Fear of side effects	No		Peer counselling	Yes, right now	Injectable contraceptive
486	2019-07-02	18	Catholic	Secondary (O level)	Acholi	Student	More than 12 months	Relationship	Yes	17	No		22	Secondary (O level)	Student	Other	Yes	Injectable contraceptive	Peer counselling	Yes, in future		Other
487	2019-07-02	18	Pentecostal	Primary	Acholi	Unemployed	More than 12 months	Currently married	Yes	17	Yes	1	24	Secondary (O level)	Unemployed	Fear of side effects	Yes	Implant	Peer counselling	Yes, in future		Other
488	2019-07-02	19	Anglican	Primary	Acholi	Unemployed	More than 12 months	Relationship	Yes	18	No		23	Secondary (O level)	Student	Other	Yes	Injectable contraceptive	Peer counselling	Yes, in future		Other
489	2019-07-02	19	Adventist	Primary	Acholi	Peasant farmer	More than 12 months	Living together/Cohabitting	Yes	16	Yes	3	26	Secondary (O level)	Unemployed	Religious prohibitions	No		Peer counselling	Yes, right now	Oral contraceptive (Pill)
490	2019-07-02	17	Anglican	Secondary (O level)	Acholi	Unemployed	More than 12 months	Living together/Cohabitting	Yes	16	Yes	1	23	Secondary (O level)	Unemployed	Other	Yes	Injectable contraceptive	Peer counselling	Yes, right now	Implant
491	2019-07-02	19	Anglican	Secondary (O level)	Acholi	Peasant farmer	More than 12 months	Living together/Cohabitting	Yes	16	Yes	2	27	Secondary (O level)	Unemployed	Partner prohibitions	Yes	Injectable contraceptive	Peer counselling	Yes, right now	Injectable contraceptive
492	2019-07-02	18	Catholic	Primary	Acholi	Peasant farmer	More than 12 months	Living together/Cohabitting	Yes	17	Yes	1	24	Secondary (O level)	Peasant farmer	Fear of side effects	Yes	Injectable contraceptive	Peer counselling	Yes, right now	Implant
493	2019-07-04	18	Catholic	Primary	Other	Unemployed	More than 12 months	Living together/Cohabitting	Yes	12	Yes	1	20	Secondary (O level)	Employed	Cultural prohibitions	No		Nurse counselling	Yes, right now	Oral contraceptive (Pill)
494	2019-07-04	19	Catholic	Tertiary	Acholi	Employed	More than 12 months	Living together/Cohabitting	Yes	18	Yes	1	28	Tertiary	Employed	Fear of side effects	No		Nurse counselling	Yes, right now	Implant
495	2019-07-04	19	Catholic	Primary	Acholi	Unemployed	More than 12 months	Living together/Cohabitting	Yes	17	Yes	1	23	Primary	Employed	Fear of side effects	Yes	Implant	Nurse counselling	Yes, right now	Implant
496	2019-07-04	17	Anglican	Primary	Dinka	Peasant farmer	6 to 12 months	Relationship	Yes	16	Yes	1	22	Primary	Peasant farmer	Cultural prohibitions	No		Nurse counselling	Yes, right now	Injectable contraceptive
497	2019-07-04	18	Catholic	Secondary (O level)	Acholi	Unemployed	More than 12 months	Living together/Cohabitting	Yes	16	Yes	1	23	Secondary (O level)	Unemployed	Other	Yes	Injectable contraceptive	Nurse counselling	Yes, in future		Other
498	2019-07-04	16	Catholic	Primary	Lotuho	Peasant farmer	More than 12 months	Living together/Cohabitting	Yes	14	Yes	1	23	Primary	Peasant farmer	Other	Yes	Implant	Nurse counselling	Yes, in future		Fear of side effects
499	2019-07-03	19	Catholic	Primary	Other	Peasant farmer	More than 12 months	Living together/Cohabitting	Yes	18	Yes	1	24	Secondary (O level)	Unemployed	Other	Yes	Injectable contraceptive	Nurse counselling	Yes, right now	Injectable contraceptive
500	2019-07-03	19	Catholic	Primary	Acholi	Self employed	More than 12 months	Living together/Cohabitting	Yes	19	Yes	0	24	Secondary (O level)	Employed	Partner prohibitions	Yes	Oral contraceptive (Pill)	Nurse counselling	Yes, right now	Oral contraceptive (Pill)
501	2019-07-04	19	Adventist	Primary	Acholi	Unemployed	More than 12 months	Living together/Cohabitting	Yes	15	Yes	2	24	Secondary (O level)	Peasant farmer	Religious prohibitions	No		Peer counselling	Yes, right now	Implant
502	2019-07-04	18	Catholic	Primary	Acholi	Unemployed	More than 12 months	Living together/Cohabitting	Yes	15	Yes	2	28	Secondary (O level)	Unemployed	Partner prohibitions	Yes	Injectable contraceptive	Peer counselling	Yes, right now	Injectable contraceptive
503	2019-07-04	18	Anglican	Primary	Acholi	Peasant farmer	More than 12 months	Divorced/Separated	Yes	16	Yes	2	37	Primary	Peasant farmer	Partner prohibitions	Yes	Injectable contraceptive	Peer counselling	Yes, in future		Other
504	2019-07-04	19	Catholic	Primary	Acholi	Unemployed	More than 12 months	Living together/Cohabitting	Yes	16	Yes	2	24	Secondary (O level)	Employed	Partner prohibitions	Yes	Implant	Peer counselling	Yes, in future		Partner prohibitions
505	2019-07-05	19	Anglican	Primary	Acholi	Peasant farmer	More than 12 months	Living together/Cohabitting	Yes	18	Yes	1	30	Secondary (O level)	Unemployed	Fear of side effects	Yes	Injectable contraceptive	Peer counselling	Yes, right now	Injectable contraceptive
506	2019-07-05	18	Anglican	Primary	Acholi	Unemployed	More than 12 months	Living together/Cohabitting	Yes	14	Yes	2	27	Primary	Peasant farmer	Fear of side effects	Yes	Implant	Peer counselling	Yes, right now	Injectable contraceptive
507	2019-07-08	19	Anglican	Primary	Acholi	Peasant farmer	More than 12 months	Relationship	Yes	17	No					Fear of side effects	Yes	IUD	Nurse counselling	Yes, right now	IUD
508	2019-07-08	17	Anglican	Primary	Other	Peasant farmer	More than 12 months	Relationship	Yes	16	No					Lack of knowledge	Yes	Injectable contraceptive	Nurse counselling	Yes, right now	Injectable contraceptive
509	2019-07-08	18	Catholic	None	Acholi	Peasant farmer	More than 12 months	Living together/Cohabitting	Yes	17	No		26	Primary	Employed	Other	No		Nurse counselling	Yes, right now	Condom
510	2019-07-08	17	Anglican	Primary	Other	Unemployed	More than 12 months	Currently married	Yes	16	No		27	Primary	Peasant farmer	Lack of knowledge	Yes	Implant	Nurse counselling	Yes, right now	Injectable contraceptive
511	2019-07-08	18	Catholic	Primary	Other	Peasant farmer	More than 12 months	Living together/Cohabitting	Yes	17	No		26	Primary	Peasant farmer	Partner prohibitions	Yes	Injectable contraceptive	Nurse counselling	Yes, right now	Injectable contraceptive
512	2019-07-09	18	Other	Primary	Acholi	Peasant farmer	6 to 12 months	Living together/Cohabitting	Yes	15	Yes	2	30	Secondary (O level)	Unemployed	Fear of side effects	Yes	Implant	Nurse counselling	Yes, right now	Implant
513	2019-07-09	18	Other	Primary	Acholi	Peasant farmer	More than 12 months	Living together/Cohabitting	Yes	17	Yes	1	23	Primary	Unemployed	Partner prohibitions	Yes	Oral contraceptive (Pill)	Nurse counselling	Yes, right now	Oral contraceptive (Pill)
514	2019-07-09	19	Anglican	Primary	Acholi	Peasant farmer	More than 12 months	Living together/Cohabitting	Yes	16	Yes	2	30	Primary	Peasant farmer	Partner prohibitions	No		Nurse counselling	Yes, right now	Oral contraceptive (Pill)
515	2019-07-09	17	Catholic	Primary	Acholi	Peasant farmer	More than 12 months	Relationship	Yes	17	No					Lack of knowledge	Yes	Injectable contraceptive	Nurse counselling	Yes, right now	Implant
516	2019-07-09	19	Anglican	Secondary (O level)	Acholi	Peasant farmer	More than 12 months	Living together/Cohabitting	Yes	18	Yes	1	30	Primary	Peasant farmer	Other	Yes	Implant	Peer counselling	Yes, right now	Implant
